# Supplementary material for: Spectral phenotyping of embryonic development reveals integrative thermodynamic responses
Source: BMC Bioinformatics. 2021 May 6;22:232. doi: 10.1186/s12859-021-04152-1 (PMC8101172; doi:10.1186/s12859-021-04152-1)
Supplement: Supplementary file 1 — Additional file 1 Counts of number of traits within the categories energy, heart rate and movement at 25 and 30 °C with values either above or below the values predicted from Q10=2 applied to measurements at 20 °C [file 12859_2021_4152_MOESM1_ESM.csv]

Variable	Temperature	Below	Above
Energy	25	123	7
HR	25	1	3
Move	25	3	7
Energy	30	42	88
HR	30	1	3
Move	30	0	10
