# Supplementary material for: Spectral phenotyping of embryonic development reveals integrative thermodynamic responses
Source: BMC Bioinformatics. 2021 May 6;22:232. doi: 10.1186/s12859-021-04152-1 (PMC8101172; doi:10.1186/s12859-021-04152-1)
Supplement: Supplementary file 2 — Additional file 2 Predicted (Q10=2) and observed trait values for movement, heart rate and energy during different periods of development in 25 and 30 °C. [file 12859_2021_4152_MOESM2_ESM.csv]

	Period	class	temperature	Q10_predicted	response
movement	1	3	25	38.42284493	26.33951489
hr	1	2	25	NA	NA
energy	1	1	25	37.84735587	97.02297339
energy_1	1	1	25	16.88997505	55.60340246
energy_2	1	1	25	9.236294597	24.76193998
energy_3	1	1	25	1.886629918	4.242769077
energy_4	1	1	25	0.9915008	2.053939023
energy_5	1	1	25	0.609207176	1.228673131
energy_6	1	1	25	0.624654984	1.234562978
energy_7	1	1	25	0.599204467	0.999595039
energy_8	1	1	25	0.363385799	0.409203853
energy_9	1	1	25	0.842553902	0.714919479
energy_10	1	1	25	1.299876307	1.042705759
energy_11	1	1	25	1.407666149	0.750603756
energy_12	1	1	25	0.879106656	1.685582711
movement	2	3	25	39.18392939	23.7622963
hr	2	2	25	NA	NA
energy	2	1	25	664.0423626	1502.459012
energy_1	2	1	25	522.7533481	1157.083788
energy_2	2	1	25	128.2281905	318.472289
energy_3	2	1	25	4.075952805	10.9767729
energy_4	2	1	25	1.418306189	4.158170628
energy_5	2	1	25	0.806837312	2.295914602
energy_6	2	1	25	0.748353781	2.066113235
energy_7	2	1	25	0.584650824	1.511812874
energy_8	2	1	25	0.27132942	0.488308499
energy_9	2	1	25	0.44897468	0.687643268
energy_10	2	1	25	0.91615673	0.922696106
energy_11	2	1	25	1.049050937	0.564306223
energy_12	2	1	25	0.805493631	1.44336759
movement	3	3	25	45.52368039	40.94516774
hr	3	2	25	NA	NA
energy	3	1	25	7850.432208	19801.77299
energy_1	3	1	25	6104.819975	14476.78593
energy_2	3	1	25	1675.801322	5029.290676
energy_3	3	1	25	43.99691561	206.878313
energy_4	3	1	25	10.61505826	42.13632952
energy_5	3	1	25	4.596838947	15.38958774
energy_6	3	1	25	3.404625262	10.56320194
energy_7	3	1	25	2.162082348	6.894140166
energy_8	3	1	25	0.650193196	2.162927952
energy_9	3	1	25	0.87046288	3.10603833
energy_10	3	1	25	0.969867262	3.149394959
energy_11	3	1	25	0.677442658	1.824642337
energy_12	3	1	25	0.536540827	1.339985875
movement	4	3	25	91.94357606	93.47262795
hr	4	2	25	NA	NA
energy	4	1	25	32295.85643	70779.61239
energy_1	4	1	25	23447.06664	49312.75171
energy_2	4	1	25	8376.99324	20048.6669
energy_3	4	1	25	334.6131797	1053.792872
energy_4	4	1	25	64.57923723	198.2476132
energy_5	4	1	25	23.9054479	65.15026574
energy_6	4	1	25	16.86182872	40.009401
energy_7	4	1	25	11.17624308	22.73454394
energy_8	4	1	25	3.511009435	6.625363678
energy_9	4	1	25	4.88964554	8.968163111
energy_10	4	1	25	5.352399199	9.784866635
energy_11	4	1	25	3.106820612	5.761044946
energy_12	4	1	25	1.609929083	3.126064615
movement	5	3	25	175.1889293	156.607737
hr	5	2	25	NA	1.544169677
energy	5	1	25	71760.46918	124992.8822
energy_1	5	1	25	51675.16315	85524.67809
energy_2	5	1	25	19093.30292	36974.40316
energy_3	5	1	25	743.0651696	1933.411746
energy_4	5	1	25	126.5384867	324.8552947
energy_5	5	1	25	43.86693958	100.8022088
energy_6	5	1	25	29.50888402	57.51286296
energy_7	5	1	25	18.56083345	31.00292911
energy_8	5	1	25	5.601594789	8.744247226
energy_9	5	1	25	7.630197968	11.46618938
energy_10	5	1	25	8.103749416	11.83603171
energy_11	5	1	25	4.530324773	6.673194141
energy_12	5	1	25	2.161597892	3.397544918
movement	6	3	25	260.7000057	213.2304191
hr	6	2	25	NA	1.774888736
energy	6	1	25	86610.92706	117718.0469
energy_1	6	1	25	61428.3543	82305.17703
energy_2	6	1	25	23912.06471	33281.51728
energy_3	6	1	25	1005.104714	1709.724905
energy_4	6	1	25	156.6979261	267.9825118
energy_5	6	1	25	46.42218943	73.48623457
energy_6	6	1	25	26.64243727	37.62461936
energy_7	6	1	25	14.79078022	18.31318876
energy_8	6	1	25	4.194311304	4.844576768
energy_9	6	1	25	5.494526037	6.207107284
energy_10	6	1	25	5.527610104	6.248307904
energy_11	6	1	25	2.899092236	3.370105315
energy_12	6	1	25	1.302649879	1.644113113
movement	7	3	25	194.1380475	140.9634055
hr	7	2	25	1.834428339	1.85646947
energy	7	1	25	44018.36522	51880.83343
energy_1	7	1	25	31980.81254	36212.01636
energy_2	7	1	25	11422.3844	14611.40578
energy_3	7	1	25	478.2513905	819.9756454
energy_4	7	1	25	79.76993779	145.4219337
energy_5	7	1	25	24.10690555	42.31921297
energy_6	7	1	25	15.50702046	21.98825165
energy_7	7	1	25	8.140897577	11.39806737
energy_8	7	1	25	1.8959247	4.015709403
energy_9	7	1	25	2.517517453	4.882421537
energy_10	7	1	25	2.489217293	3.284074574
energy_11	7	1	25	1.208130028	1.974023699
energy_12	7	1	25	0.544849868	0.930075624
movement	8	3	25	104.1381793	97.24746657
hr	8	2	25	2.027442431	2.016203978
energy	8	1	25	14932.83722	20878.93554
energy_1	8	1	25	10392.18237	13361.74221
energy_2	8	1	25	4292.16305	6890.526455
energy_3	8	1	25	185.3391535	475.3888459
energy_4	8	1	25	31.33237869	86.64721767
energy_5	8	1	25	9.998072832	26.76737298
energy_6	8	1	25	8.225629535	14.30456683
energy_7	8	1	25	8.18726939	7.458230898
energy_8	8	1	25	1.181386434	3.261983672
energy_9	8	1	25	1.127625785	6.286116205
energy_10	8	1	25	1.498960792	3.406520702
energy_11	8	1	25	0.70125564	1.354409064
energy_12	8	1	25	0.374368636	0.803668693
movement	9	3	25	86.42779128	88.0838685
hr	9	2	25	2.149957245	2.107551296
energy	9	1	25	7750.239959	11121.23749
energy_1	9	1	25	5396.380995	7053.400998
energy_2	9	1	25	2203.069477	3664.520644
energy_3	9	1	25	106.3027038	287.849448
energy_4	9	1	25	20.5895006	62.84210994
energy_5	9	1	25	6.829743043	21.20453501
energy_6	9	1	25	4.483930762	12.02767671
energy_7	9	1	25	8.076461004	5.881389297
energy_8	9	1	25	1.262771192	2.121236968
energy_9	9	1	25	0.635865898	5.411813852
energy_10	9	1	25	1.068596525	3.394977411
energy_11	9	1	25	0.697745804	0.976306026
energy_12	9	1	25	0.38778699	0.782382508
movement	10	3	25	64.06538531	69.73718342
hr	10	2	25	2.132429751	2.096915738
energy	10	1	25	2148.358148	4241.393839
energy_1	10	1	25	1474.641315	2807.99718
energy_2	10	1	25	606.4551406	1280.414882
energy_3	10	1	25	40.39214611	101.1588877
energy_4	10	1	25	9.287422698	24.10042436
energy_5	10	1	25	3.363299829	9.022761726
energy_6	10	1	25	2.910817471	5.747692815
energy_7	10	1	25	7.733507256	3.098240246
energy_8	10	1	25	1.090153033	1.402483446
energy_9	10	1	25	0.407131058	3.892400523
energy_10	10	1	25	0.94179427	2.780588246
energy_11	10	1	25	0.491870547	0.627933124
energy_12	10	1	25	0.273315078	0.56603274
movement	1	3	30	51.2304599	38.1013119
hr	1	2	30	NA	NA
energy	1	1	30	50.46314116	224.3841849
energy_1	1	1	30	22.51996673	155.5640223
energy_2	1	1	30	12.31505946	55.35490508
energy_3	1	1	30	2.515506558	4.431928488
energy_4	1	1	30	1.322001067	1.677581461
energy_5	1	1	30	0.812276235	0.838363962
energy_6	1	1	30	0.832873313	0.848398961
energy_7	1	1	30	0.798939289	0.789297019
energy_8	1	1	30	0.484514399	0.329971994
energy_9	1	1	30	1.123405202	0.549174736
energy_10	1	1	30	1.73316841	0.707158319
energy_11	1	1	30	1.876888198	0.729045465
energy_12	1	1	30	1.172142208	0.888838894
movement	2	3	30	52.24523918	37.46580938
hr	2	2	30	NA	NA
energy	2	1	30	885.3898168	2744.753024
energy_1	2	1	30	697.0044641	2010.494024
energy_2	2	1	30	170.9709207	681.6035661
energy_3	2	1	30	5.43460374	31.97883175
energy_4	2	1	30	1.891074919	7.616403309
energy_5	2	1	30	1.075783083	2.984838119
energy_6	2	1	30	0.997805042	2.443782683
energy_7	2	1	30	0.779534432	1.67748578
energy_8	2	1	30	0.36177256	0.628669317
energy_9	2	1	30	0.598632906	0.793942262
energy_10	2	1	30	1.221542307	1.05672412
energy_11	2	1	30	1.398734582	0.914099535
energy_12	2	1	30	1.073991508	0.905308738
movement	3	3	30	60.69824052	56.27687131
hr	3	2	30	NA	NA
energy	3	1	30	10467.24294	11176.6934
energy_1	3	1	30	8139.759966	8124.242104
energy_2	3	1	30	2234.401763	2879.993037
energy_3	3	1	30	58.66255415	123.1345422
energy_4	3	1	30	14.15341101	23.53922785
energy_5	3	1	30	6.129118596	8.75695833
energy_6	3	1	30	4.539500349	5.982207531
energy_7	3	1	30	2.882776463	3.771571999
energy_8	3	1	30	0.866924261	1.143916716
energy_9	3	1	30	1.160617173	1.534310387
energy_10	3	1	30	1.293156349	1.770622901
energy_11	3	1	30	0.903256878	1.164627452
energy_12	3	1	30	0.715387769	0.687805923
movement	4	3	30	122.5914347	119.4987443
hr	4	2	30	NA	2.611918391
energy	4	1	30	43061.14191	29845.48326
energy_1	4	1	30	31262.75553	21131.83396
energy_2	4	1	30	11169.32432	8177.193995
energy_3	4	1	30	446.1509063	398.2847008
energy_4	4	1	30	86.10564964	73.98447052
energy_5	4	1	30	31.87393054	24.67236112
energy_6	4	1	30	22.48243829	14.91837656
energy_7	4	1	30	14.90165745	8.784789584
energy_8	4	1	30	4.681345914	2.662036176
energy_9	4	1	30	6.519527387	3.641591557
energy_10	4	1	30	7.136532266	4.086760349
energy_11	4	1	30	4.142427482	2.396472926
energy_12	4	1	30	2.14657211	1.319959244
movement	5	3	30	233.5852391	159.23281
hr	5	2	30	NA	2.672734678
energy	5	1	30	95680.62557	33790.23139
energy_1	5	1	30	68900.21753	23588.33203
energy_2	5	1	30	25457.73722	9570.45754
energy_3	5	1	30	990.7535594	486.2545594
energy_4	5	1	30	168.7179822	82.05852158
energy_5	5	1	30	58.48925278	25.80236892
energy_6	5	1	30	39.34517869	15.07383789
energy_7	5	1	30	24.74777793	8.377714501
energy_8	5	1	30	7.468793052	2.417361393
energy_9	5	1	30	10.17359729	3.293434335
energy_10	5	1	30	10.80499922	3.676396235
energy_11	5	1	30	6.040433031	2.085906094
energy_12	5	1	30	2.882130522	1.056917964
movement	6	3	30	347.6000076	152.2416413
hr	6	2	30	NA	2.630766184
energy	6	1	30	115481.2361	26166.95153
energy_1	6	1	30	81904.47241	18767.09365
energy_2	6	1	30	31882.75295	6954.111916
energy_3	6	1	30	1340.139619	339.2337634
energy_4	6	1	30	208.9305681	61.16048229
energy_5	6	1	30	61.89625258	18.98895235
energy_6	6	1	30	35.52324969	11.02998844
energy_7	6	1	30	19.7210403	5.81152512
energy_8	6	1	30	5.592415072	1.659876853
energy_9	6	1	30	7.326034716	2.413090271
energy_10	6	1	30	7.370146806	2.61034946
energy_11	6	1	30	3.865456314	1.342376658
energy_12	6	1	30	1.736866505	0.658992275
movement	7	3	30	258.85073	104.3456144
hr	7	2	30	2.445904453	2.607641436
energy	7	1	30	58691.15362	11277.82615
energy_1	7	1	30	42641.08339	7955.174042
energy_2	7	1	30	15229.84587	3069.248221
energy_3	7	1	30	637.6685207	186.9948575
energy_4	7	1	30	106.3599171	36.01043591
energy_5	7	1	30	32.14254073	12.23928544
energy_6	7	1	30	20.67602727	7.060427614
energy_7	7	1	30	10.8545301	3.626840511
energy_8	7	1	30	2.527899601	1.017067367
energy_9	7	1	30	3.356689937	1.807753982
energy_10	7	1	30	3.318956391	2.850570671
energy_11	7	1	30	1.610840037	0.722718006
energy_12	7	1	30	0.726466491	0.443440175
movement	8	3	30	138.8509057	98.00832934
hr	8	2	30	2.703256575	2.610914189
energy	8	1	30	19910.44963	6594.833946
energy_1	8	1	30	13856.24316	4237.577991
energy_2	8	1	30	5722.884066	2109.259768
energy_3	8	1	30	247.1188713	181.9988593
energy_4	8	1	30	41.77650492	37.08180658
energy_5	8	1	30	13.33076378	12.16238601
energy_6	8	1	30	10.96750605	6.978242247
energy_7	8	1	30	10.91635919	3.483019096
energy_8	8	1	30	1.575181913	0.936329257
energy_9	8	1	30	1.503501047	1.340679054
energy_10	8	1	30	1.998614389	2.488852226
energy_11	8	1	30	0.93500752	0.662097321
energy_12	8	1	30	0.499158181	0.334155613
movement	9	3	30	115.237055	100.4193923
hr	9	2	30	2.86660966	2.695872112
energy	9	1	30	10333.65328	4545.333046
energy_1	9	1	30	7195.17466	2809.226647
energy_2	9	1	30	2937.425969	1518.366449
energy_3	9	1	30	141.7369384	152.1888855
energy_4	9	1	30	27.45266746	35.53060521
energy_5	9	1	30	9.106324057	12.56090782
energy_6	9	1	30	5.978574349	7.330303291
energy_7	9	1	30	10.76861467	3.517179869
energy_8	9	1	30	1.683694923	0.867166525
energy_9	9	1	30	0.847821198	1.172143316
energy_10	9	1	30	1.424795367	3.006501091
energy_11	9	1	30	0.930327738	0.688602762
energy_12	9	1	30	0.51704932	0.307925695
movement	10	3	30	85.42051375	84.57745833
hr	10	2	30	2.843239668	2.711369815
energy	10	1	30	2864.47753	2756.191772
energy_1	10	1	30	1966.188421	1700.731084
energy_2	10	1	30	808.6068541	923.2298133
energy_3	10	1	30	53.85619482	89.86320659
energy_4	10	1	30	12.38323026	21.91715493
energy_5	10	1	30	4.484399772	7.825124989
energy_6	10	1	30	3.881089961	4.659828056
energy_7	10	1	30	10.31134301	2.529401994
energy_8	10	1	30	1.453537377	0.679958009
energy_9	10	1	30	0.542841411	0.837255538
energy_10	10	1	30	1.255725693	2.643702926
energy_11	10	1	30	0.655827396	0.58190211
energy_12	10	1	30	0.364420104	0.214814015
