# Supplementary material for: Spectral phenotyping of embryonic development reveals integrative thermodynamic responses
Source: BMC Bioinformatics. 2021 May 6;22:232. doi: 10.1186/s12859-021-04152-1 (PMC8101172; doi:10.1186/s12859-021-04152-1)
Supplement: Supplementary file 3 — Additional file 3 Overall levels of deviation in heart rate, energy and movement from Q10=2 predictions. [file 12859_2021_4152_MOESM3_ESM.csv]

	temperature	class	deltas
1	25	Energy	0.578005594871728
2	30	Energy	-0.638748088827587
3	25	Heart rate	-0.00824105595972102
4	30	Heart rate	-0.0214764325987719
5	25	Movement	-0.135799114746501
6	30	Movement	-0.352000534901687
