# Supplementary material for: Spectral phenotyping of embryonic development reveals integrative thermodynamic responses
Source: BMC Bioinformatics. 2021 May 6;22:232. doi: 10.1186/s12859-021-04152-1 (PMC8101172; doi:10.1186/s12859-021-04152-1)
Supplement: Supplementary file 4 — Additional file 4 Individual deviation of heart rate, energy and movement traits from Q10=2 predictions during different periods of development at 25 and 30 °C. [file 12859_2021_4152_MOESM4_ESM.csv]

Variable	Period	Freq	Temperature	DifferenceFromQ10=2
movement	1	NA	25	0.685517039
hr	1	NA	25	NA
energy	1	0.05	25	2.56353373
energy_1	1	0.15	25	3.292095004
energy_2	1	0.4	25	2.680938738
energy_3	1	0.6	25	2.248861335
energy_4	1	0.8	25	2.071545502
energy_5	1	1.05	25	2.016839557
energy_6	1	1.4	25	1.976391783
energy_7	1	1.7	25	1.668203584
energy_8	1	2	25	1.126086528
energy_9	1	2.6	25	0.848514828
energy_10	1	3.5	25	0.802157677
energy_11	1	4.5	25	0.533225692
energy_12	1	5.5	25	1.917381355
movement	2	NA	25	0.606429643
hr	2	NA	25	NA
energy	2	0.05	25	2.262595125
energy_1	2	0.15	25	2.21344118
energy_2	2	0.4	25	2.483637083
energy_3	2	0.6	25	2.693056918
energy_4	2	0.8	25	2.931786282
energy_5	2	1.05	25	2.845573163
energy_6	2	1.4	25	2.760877657
energy_7	2	1.7	25	2.585838953
energy_8	2	2	25	1.799688729
energy_9	2	2.6	25	1.531585854
energy_10	2	3.5	25	1.007137835
energy_11	2	4.5	25	0.537920708
energy_12	2	5.5	25	1.79190441
movement	3	NA	25	0.899425692
hr	3	NA	25	NA
energy	3	0.05	25	2.522379975
energy_1	3	0.15	25	2.371369834
energy_2	3	0.4	25	3.001125856
energy_3	3	0.6	25	4.702109457
energy_4	3	0.8	25	3.969486413
energy_5	3	1.05	25	3.347863156
energy_6	3	1.4	25	3.102603409
energy_7	3	1.7	25	3.188657534
energy_8	3	2	25	3.32659272
energy_9	3	2.6	25	3.568260522
energy_10	3	3.5	25	3.247243291
energy_11	3	4.5	25	2.693426986
energy_12	3	5.5	25	2.497453704
movement	4	NA	25	1.016630329
hr	4	NA	25	NA
energy	4	0.05	25	2.191600416
energy_1	4	0.15	25	2.103152281
energy_2	4	0.4	25	2.393301072
energy_3	4	0.6	25	3.149286807
energy_4	4	0.8	25	3.069835162
energy_5	4	1.05	25	2.725331314
energy_6	4	1.4	25	2.372779469
energy_7	4	1.7	25	2.034184813
energy_8	4	2	25	1.887025313
energy_9	4	2.6	25	1.834113135
energy_10	4	3.5	25	1.828127214
energy_11	4	4.5	25	1.854321722
energy_12	4	5.5	25	1.94174057
movement	5	NA	25	0.893936264
hr	5	NA	25	NA
energy	5	0.05	25	1.741806925
energy_1	5	0.15	25	1.655044181
energy_2	5	0.4	25	1.93651163
energy_3	5	0.6	25	2.60194102
energy_4	5	0.8	25	2.56724498
energy_5	5	1.05	25	2.297908398
energy_6	5	1.4	25	1.949001627
energy_7	5	1.7	25	1.670341432
energy_8	5	2	25	1.561028163
energy_9	5	2.6	25	1.502738123
energy_10	5	3.5	25	1.460562402
energy_11	5	4.5	25	1.473005684
energy_12	5	5.5	25	1.571774718
movement	6	NA	25	0.8179149
hr	6	NA	25	NA
energy	6	0.05	25	1.359159298
energy_1	6	0.15	25	1.339856455
energy_2	6	0.4	25	1.391829509
energy_3	6	0.6	25	1.701041574
energy_4	6	0.8	25	1.710185441
energy_5	6	1.05	25	1.582998033
energy_6	6	1.4	25	1.41220636
energy_7	6	1.7	25	1.238148934
energy_8	6	2	25	1.155035098
energy_9	6	2.6	25	1.129689302
energy_10	6	3.5	25	1.130381446
energy_11	6	4.5	25	1.16246916
energy_12	6	5.5	25	1.262129709
movement	7	NA	25	0.726098811
hr	7	NA	25	1.012015259
energy	7	0.05	25	1.178617906
energy_1	7	0.15	25	1.13230445
energy_2	7	0.4	25	1.279190515
energy_3	7	0.6	25	1.714528513
energy_4	7	0.8	25	1.823016762
energy_5	7	1.05	25	1.75548093
energy_6	7	1.4	25	1.417954643
energy_7	7	1.7	25	1.400099591
energy_8	7	2	25	2.118074311
energy_9	7	2.6	25	1.93937942
energy_10	7	3.5	25	1.319320167
energy_11	7	4.5	25	1.633949702
energy_12	7	5.5	25	1.707031016
movement	8	NA	25	0.933831062
hr	8	NA	25	0.994456832
energy	8	0.05	25	1.398189455
energy_1	8	0.15	25	1.285749396
energy_2	8	0.4	25	1.605373882
energy_3	8	0.6	25	2.56496718
energy_4	8	0.8	25	2.765420989
energy_5	8	1.05	25	2.67725325
energy_6	8	1.4	25	1.739023958
energy_7	8	1.7	25	0.910954623
energy_8	8	2	25	2.761148746
energy_9	8	2.6	25	5.574647448
energy_10	8	3.5	25	2.272588263
energy_11	8	4.5	25	1.931405592
energy_12	8	5.5	25	2.146730833
movement	9	NA	25	1.019161397
hr	9	NA	25	0.98027591
energy	9	0.05	25	1.434953956
energy_1	9	0.15	25	1.307061344
energy_2	9	0.4	25	1.66337044
energy_3	9	0.6	25	2.707828096
energy_4	9	0.8	25	3.052143477
energy_5	9	1.05	25	3.104733937
energy_6	9	1.4	25	2.682395725
energy_7	9	1.7	25	0.728213669
energy_8	9	2	25	1.679826861
energy_9	9	2.6	25	8.51093582
energy_10	9	3.5	25	3.177043281
energy_11	9	4.5	25	1.399228803
energy_12	9	5.5	25	2.01755739
movement	10	NA	25	1.088531398
hr	10	NA	25	0.983345753
energy	10	0.05	25	1.97424896
energy_1	10	0.15	25	1.904189955
energy_2	10	0.4	25	2.11131013
energy_3	10	0.6	25	2.504419731
energy_4	10	0.8	25	2.594952889
energy_5	10	1.05	25	2.682711083
energy_6	10	1.4	25	1.97459747
energy_7	10	1.7	25	0.400625504
energy_8	10	2	25	1.28650144
energy_9	10	2.6	25	9.560559056
energy_10	10	3.5	25	2.952436998
energy_11	10	4.5	25	1.276622737
energy_12	10	5.5	25	2.070989805
movement	1	NA	30	0.743723792
hr	1	NA	30	NA
energy	1	0.05	30	4.446496585
energy_1	1	0.15	30	6.907826471
energy_2	1	0.4	30	4.494895478
energy_3	1	0.6	30	1.761843345
energy_4	1	0.8	30	1.268971337
energy_5	1	1.05	30	1.032116816
energy_6	1	1.4	30	1.018641069
energy_7	1	1.7	30	0.98793116
energy_8	1	2	30	0.681036507
energy_9	1	2.6	30	0.488848311
energy_10	1	3.5	30	0.408014775
energy_11	1	4.5	30	0.388433081
energy_12	1	5.5	30	0.75830295
movement	2	NA	30	0.717114324
hr	2	NA	30	NA
energy	2	0.05	30	3.100050364
energy_1	2	0.15	30	2.884477973
energy_2	2	0.4	30	3.986663717
energy_3	2	0.6	30	5.884298705
energy_4	2	0.8	30	4.027552391
energy_5	2	1.05	30	2.774572464
energy_6	2	1.4	30	2.449158484
energy_7	2	1.7	30	2.151907231
energy_8	2	2	30	1.737747378
energy_9	2	2.6	30	1.32625897
energy_10	2	3.5	30	0.865073697
energy_11	2	4.5	30	0.653518935
energy_12	2	5.5	30	0.84293845
movement	3	NA	30	0.927158198
hr	3	NA	30	NA
energy	3	0.05	30	1.067778159
energy_1	3	0.15	30	0.998093573
energy_2	3	0.4	30	1.288932494
energy_3	3	0.6	30	2.099031384
energy_4	3	0.8	30	1.663148752
energy_5	3	1.05	30	1.428746759
energy_6	3	1.4	30	1.317811889
energy_7	3	1.7	30	1.308312332
energy_8	3	2	30	1.319511711
energy_9	3	2.6	30	1.321978015
energy_10	3	3.5	30	1.369225695
energy_11	3	4.5	30	1.28936461
energy_12	3	5.5	30	0.961444901
movement	4	NA	30	0.974772377
hr	4	NA	30	NA
energy	4	0.05	30	0.69309549
energy_1	4	0.15	30	0.675942782
energy_2	4	0.4	30	0.732111788
energy_3	4	0.6	30	0.89271297
energy_4	4	0.8	30	0.859228992
energy_5	4	1.05	30	0.77406083
energy_6	4	1.4	30	0.663556878
energy_7	4	1.7	30	0.589517617
energy_8	4	2	30	0.568647612
energy_9	4	2.6	30	0.558566801
energy_10	4	3.5	30	0.572653524
energy_11	4	4.5	30	0.578518981
energy_12	4	5.5	30	0.614914933
movement	5	NA	30	0.681690378
hr	5	NA	30	NA
energy	5	0.05	30	0.353156464
energy_1	5	0.15	30	0.342354972
energy_2	5	0.4	30	0.375935122
energy_3	5	0.6	30	0.490792644
energy_4	5	0.8	30	0.486365001
energy_5	5	1.05	30	0.44114718
energy_6	5	1.4	30	0.38311779
energy_7	5	1.7	30	0.338523908
energy_8	5	2	30	0.323661584
energy_9	5	2.6	30	0.323723678
energy_10	5	3.5	30	0.34024956
energy_11	5	4.5	30	0.345323933
energy_12	5	5.5	30	0.366714122
movement	6	NA	30	0.437979396
hr	6	NA	30	NA
energy	6	0.05	30	0.226590504
energy_1	6	0.15	30	0.22913393
energy_2	6	0.4	30	0.218115165
energy_3	6	0.6	30	0.25313315
energy_4	6	0.8	30	0.292731135
energy_5	6	1.05	30	0.306786785
energy_6	6	1.4	30	0.310500546
energy_7	6	1.7	30	0.294686539
energy_8	6	2	30	0.296808594
energy_9	6	2.6	30	0.32938559
energy_10	6	3.5	30	0.35417876
energy_11	6	4.5	30	0.347275082
energy_12	6	5.5	30	0.379414465
movement	7	NA	30	0.403111146
hr	7	NA	30	1.066125634
energy	7	0.05	30	0.192155469
energy_1	7	0.15	30	0.186561255
energy_2	7	0.4	30	0.201528515
energy_3	7	0.6	30	0.293247748
energy_4	7	0.8	30	0.338571493
energy_5	7	1.05	30	0.380781518
energy_6	7	1.4	30	0.341478927
energy_7	7	1.7	30	0.334131508
energy_8	7	2	30	0.402336931
energy_9	7	2.6	30	0.538552567
energy_10	7	3.5	30	0.858875603
energy_11	7	4.5	30	0.448659078
energy_12	7	5.5	30	0.610406923
movement	8	NA	30	0.705853007
hr	8	NA	30	0.965840318
energy	8	0.05	30	0.331224762
energy_1	8	0.15	30	0.305824453
energy_2	8	0.4	30	0.368565874
energy_3	8	0.6	30	0.736483047
energy_4	8	0.8	30	0.887623478
energy_5	8	1.05	30	0.912354776
energy_6	8	1.4	30	0.636265183
energy_7	8	1.7	30	0.319064171
energy_8	8	2	30	0.59442611
energy_9	8	2.6	30	0.891704769
energy_10	8	3.5	30	1.245288856
energy_11	8	4.5	30	0.708119782
energy_12	8	5.5	30	0.669438318
movement	9	NA	30	0.871415815
hr	9	NA	30	0.940439206
energy	9	0.05	30	0.439857321
energy_1	9	0.15	30	0.39043203
energy_2	9	0.4	30	0.516903733
energy_3	9	0.6	30	1.073741872
energy_4	9	0.8	30	1.294249648
energy_5	9	1.05	30	1.379360952
energy_6	9	1.4	30	1.226095531
energy_7	9	1.7	30	0.326613959
energy_8	9	2	30	0.515037797
energy_9	9	2.6	30	1.382535986
energy_10	9	3.5	30	2.110128346
energy_11	9	4.5	30	0.740172236
energy_12	9	5.5	30	0.595544143
movement	10	NA	30	0.990130527
hr	10	NA	30	0.95361986
energy	10	0.05	30	0.96219703
energy_1	10	0.15	30	0.864988862
energy_2	10	0.4	30	1.141753633
energy_3	10	0.6	30	1.668576974
energy_4	10	0.8	30	1.769906112
energy_5	10	1.05	30	1.744965968
energy_6	10	1.4	30	1.200649329
energy_7	10	1.7	30	0.245302866
energy_8	10	2	30	0.467795338
energy_9	10	2.6	30	1.542357531
energy_10	10	3.5	30	2.105318814
energy_11	10	4.5	30	0.887279356
energy_12	10	5.5	30	0.589468069
