# Supplementary material for: Spectral phenotyping of embryonic development reveals integrative thermodynamic responses
Source: BMC Bioinformatics. 2021 May 6;22:232. doi: 10.1186/s12859-021-04152-1 (PMC8101172; doi:10.1186/s12859-021-04152-1)
Supplement: Supplementary file 5 — Additional file 5 Principal component sample weightings from a PCA of mean EPT spectra for Radix balthica embryos cultured at 20, 25 and 30 °C at hourly time points. [file 12859_2021_4152_MOESM5_ESM.csv]

	Temperature	Time	PC1	PC2	PC3	PC4	PC5	PC6	PC7	PC8	PC9	PC10	PC11	PC12	PC13	PC14	PC15	PC16	PC17	PC18	PC19	PC20	PC21	PC22	PC23	PC24	PC25	PC26	PC27	PC28	PC29	PC30	PC31	PC32	PC33	PC34	PC35	PC36	PC37	PC38	PC39	PC40	PC41	PC42	PC43	PC44	PC45	PC46	PC47
1	20	1	-0.747271364	-0.482785607	-0.461972162	0.680246034	-0.093303895	0.333191358	-0.306021304	-0.298994384	0.007332048	-0.198766037	0.221156967	-0.028592252	0.044492395	0.004742159	-0.007181944	-0.172877712	-0.132628199	0.045583776	0.079054288	-0.08207755	-0.089142884	-0.108765917	-0.19130065	-0.098040895	-0.026364225	0.088677933	-0.150482569	-0.057540213	0.013521434	-0.14888724	-0.023302916	-0.065677364	-0.021258136	-0.166070245	-0.114364222	-0.022018851	0.067401792	0.099585139	-0.005760539	0.002937584	-0.03890344	-0.04094037	0.000527441	0.054277124	0.22884446	0.058412282	0.069383209
2	20	2	-0.810319987	-0.27152095	0.052382439	0.441579853	-0.300596173	0.030371454	0.090792568	0.349849043	-0.021998548	-0.024888861	-0.290870039	0.015010268	-0.175506491	0.366518019	-0.160922407	-0.132378067	-0.130638576	-0.068980501	-0.300033635	-0.085704065	0.160330834	0.126035844	0.101253816	-0.025035685	-0.051308531	-0.023743342	0.259560819	0.079465983	-0.153571797	0.075474274	0.120760586	-0.13627509	0.055279104	-0.113764883	-0.157341466	-0.271091414	0.027543915	-0.001120701	-0.004734314	-0.002940121	-0.081856609	-0.034246308	-0.099724893	0.089667434	-0.10347472	-0.056058361	0.065885403
3	20	3	0.585803031	-0.527044652	-0.32789741	0.147350906	-0.230411766	-0.196873274	-0.132941274	-0.196732444	0.094634383	-0.110057946	-0.049571726	0.130825786	-0.036651112	-0.105177765	-0.042477285	-0.031956126	-0.064055948	0.017077282	0.006055826	-0.013177968	0.076843181	0.021577813	-0.0771492	0.011999887	0.00597509	0.227567854	0.036304758	0.034448065	0.001266368	0.008812434	-0.026161898	-0.061990162	0.068324973	-0.006245845	0.070369978	-0.001710763	0.000509911	0.08786695	0.107858976	-0.009319004	-0.022899718	0.08290023	0.026482107	0.058111656	0.063693621	0.034859164	-0.024554068
4	20	4	-0.027058053	-0.684632809	-0.180759157	0.348488586	-0.174584626	-0.30852914	-0.151551614	-0.269227718	-0.002966777	-0.167861296	-0.133989822	-0.301863657	0.034880772	-0.036102199	-0.17638272	0.075834052	0.241851084	-0.188167388	-0.293561912	0.3680508	0.274557613	-0.117741413	-0.175698367	0.102800049	0.070208009	-0.008176308	-0.033560777	-0.054528212	0.051392468	-0.016260926	-0.190114347	0.031904873	0.296107645	0.074111464	0.028962044	0.232195414	0.044973732	0.019528417	-0.082712404	0.182034954	0.147522171	0.140422734	-0.060234951	0.03713316	-0.023866685	0.006161875	-0.01503327
5	20	5	-0.758491123	-0.472065714	-0.301653475	0.665315567	-0.14887089	-0.108014584	-0.371889189	-0.17235824	0.218358473	0.0809685	-0.213063119	0.118721566	-0.02830082	0.092613697	-0.045124478	-0.28215361	-0.540426038	-0.144489241	-0.219316226	-0.007295259	-0.363195795	0.085771973	0.195016272	-0.101210138	0.063611672	-0.176555556	-0.03736605	-0.11582071	-0.066053573	-0.092478954	0.150465026	-0.054019932	-0.235818653	0.079283627	0.113178204	-0.077102923	0.173959161	0.036854379	-0.108491029	-0.047166807	0.14740758	-0.034010416	-0.106309576	0.012116195	0.130098105	-0.060957962	-0.007452589
6	20	6	-0.792188173	-0.791790644	-0.032582	0.712800373	-0.058849525	-0.239559369	-0.122542061	-0.284342396	0.242825392	0.150031367	0.03473595	-0.142688532	0.109818398	0.002220781	-0.091645921	0.069185779	0.047874561	-0.111439093	0.039685707	-0.343029802	-0.050391742	-0.176120322	0.266906263	0.014681737	-0.116775702	-0.035850048	0.043525161	-0.143444414	-0.023253519	-0.048485874	0.103568244	0.11670481	0.067301348	-0.060231501	-0.007093344	0.172376817	0.054834164	-0.000575091	0.057217754	0.034988101	-0.001100394	0.059118444	-0.06951878	-0.112307099	-0.240042884	-0.057827829	0.030378155
7	20	7	-2.028817885	-0.128422177	0.248745989	0.072553865	-0.202281639	-0.018838519	-0.083501394	-0.376688255	-0.127469143	0.27002247	0.195632238	-0.004306129	-0.120054716	-0.040979012	-0.199159303	-0.062223867	-0.299594907	-0.115891909	0.123857785	0.210716786	-0.025261225	0.273534024	-0.121930763	-0.216361502	0.103639983	0.148765133	0.104750338	0.153350516	0.076671324	0.085527387	-0.04665306	0.103437083	-0.02719636	-0.075101346	0.036227621	-0.058045958	0.176440781	0.083845839	0.201886654	-0.080346376	0.139229612	-0.071528762	0.070154296	-0.05216602	0.122102154	0.023772106	0.040311603
8	20	8	-1.90345986	-0.27635938	-0.365823868	0.475845825	-0.251107426	-0.177633052	-0.247268562	0.142238908	-0.222064889	0.132655967	-0.110636929	0.190272198	0.011608231	-0.046925216	-0.225766435	0.040609106	0.260015464	-0.005911031	0.079491092	0.085505322	-0.264592444	-0.333125519	-0.004362018	-0.004108451	0.055340314	0.280470734	-0.237314506	0.101079072	0.054002041	-0.265862517	0.339252233	-0.122282495	-0.019916902	-0.124835476	0.150974227	0.079078031	0.049277889	0.153014886	0.01702289	0.07111577	0.089661001	-0.021252539	-0.081692596	0.076526962	-0.149645475	0.02054496	-0.053059288
9	20	9	-1.2313428	-0.0857248	-0.359925722	0.65111893	-0.247613749	0.081808519	-0.139162635	-0.196192209	-0.121825736	-0.158898504	0.217694058	0.025102355	0.227555347	-0.171925118	-0.001560288	-0.359492122	0.01317042	0.157879963	0.318422043	-0.104114132	0.060535157	-0.223164514	0.179355601	0.1624874	0.022569457	0.161305891	-0.09230943	0.090080411	-0.13774781	-0.003085173	-0.052965048	-0.067779951	0.083451895	-0.007333347	0.074849458	0.004077759	0.283515395	0.170763675	0.119564875	0.11676271	-0.016616742	-0.113665356	-0.049670887	-0.133072459	0.093284462	-0.030384007	-0.235911102
10	20	10	-0.497213035	-0.891385512	0.112693706	0.918226029	-0.091066443	0.13699792	-0.024614023	0.012063445	0.039190611	-0.049691063	0.044619889	-0.024888794	-0.298249303	0.031294839	0.214562812	-0.031300505	0.066400087	-0.037395378	-0.081774176	0.200417786	0.153726846	0.143475922	-0.03979054	-0.066133724	0.251557025	-0.093365632	0.256980313	-0.100130131	-0.090585039	0.177947673	-0.2010884	0.078377994	0.073955667	-0.081943032	-0.036066758	-0.124427338	-0.036922298	0.12884775	-0.076778871	-0.118683348	-0.119125756	-0.019033862	0.026170006	-0.050170959	0.049081796	-0.010926401	0.002382951
11	20	11	-0.064719272	-0.688791118	-0.298531464	0.628358241	-0.212184116	-0.378512775	-0.074797283	0.091146487	-0.004197083	-0.033997776	-0.020368526	0.113064645	0.119307442	-0.185821887	0.094713923	0.083564816	0.01776577	-0.116939784	0.21704284	-0.095869909	0.083743349	0.057221428	0.115272811	0.072054559	0.146102529	0.0119766	0.127087736	0.064089831	0.059351148	-0.061578245	-0.057353307	0.154717624	0.017626285	-0.166712551	-0.068838866	0.058929825	-0.003346564	-0.020572401	-0.025763062	0.020125038	0.076720726	0.01224963	-0.019370054	-0.163645066	-0.057593577	0.017273951	-0.003509676
12	20	12	-1.754491808	-0.564309799	0.293396474	0.754803083	-0.402573167	-0.054281341	-0.23860742	0.501376495	-0.426282379	0.787292829	-0.071321271	0.037370582	0.408515347	0.179515299	-0.253332547	0.378290188	-0.055648032	-0.136613451	0.121977368	0.064186358	-0.156803622	-0.414468714	0.045311485	-0.008814397	-0.135070894	0.001477554	-0.200381624	0.208869111	-0.050670561	-0.205389811	-0.20278126	-0.101973193	0.366115216	0.14156091	0.048665731	0.076091699	0.135326571	-0.326439637	0.047339577	-0.079744945	-0.056718474	-0.056923557	-0.049645103	0.008603034	-0.196721661	-0.030489375	0.01397068
13	20	13	-0.276861133	-0.369023181	-0.182470881	0.581820707	-0.138516414	0.028194357	0.00995122	-0.132730079	-0.022353043	0.115340681	0.024524909	-0.066689629	-0.093343572	-0.31621229	0.026528201	0.175064289	0.098848748	0.108418896	0.048942355	0.223330222	0.063813519	-0.064632632	-0.11605318	0.010994738	0.227206723	-0.08434208	0.121556926	-0.074681539	-0.042974637	0.027158119	-0.146337941	-0.074897519	-0.142756351	-0.020900648	-0.053531125	0.072385335	-0.057502608	0.100820714	0.029115476	0.059602409	-0.009186515	-0.105360277	-0.062505498	0.13640933	0.015941736	0.006234074	-0.050119398
14	20	14	-0.493128856	-0.569408846	-0.473227829	0.870726631	0.189821991	-0.127135486	0.113433655	-0.249454658	0.119496239	-0.169705671	-0.174398412	-0.073517072	-0.04908032	0.287497597	-0.041547418	-0.199079405	-0.052819506	0.050281872	0.108368017	0.056791818	-0.153162979	-0.201140024	0.32508512	0.079861025	0.158730898	-0.087909532	0.074475981	-0.013346023	0.020060171	-0.001716852	0.030574033	0.133260389	0.087169956	0.005487931	-0.001278716	-0.054398424	0.03108273	-0.037685335	0.034194617	0.035132275	0.02526704	-0.103660127	0.083090152	0.013814207	-0.13074961	0.049828039	-0.021132278
15	20	15	-1.470115828	-0.53794223	0.119936333	0.860942514	-0.092375665	-0.100464276	0.121019845	-0.225582723	0.173356698	0.058399669	-0.038555611	-0.11619106	-0.193854009	0.157000277	0.154043506	0.156257162	-0.069954028	-0.308370188	0.075213322	0.20400981	0.072161761	0.090017499	0.079861846	0.150899582	0.236227315	-0.208916381	-0.091238419	-0.080853677	0.102445266	0.081330841	-0.038832873	0.127276906	-0.038006178	-0.065026073	0.133136565	0.196537105	0.102706665	-0.117157707	-0.131029069	-0.246961601	0.090631254	0.025005792	0.013383005	0.010078471	-0.057640382	0.0478393	0.034621594
16	20	16	-1.664926738	-0.117004594	0.200266396	0.463705295	-0.118141355	0.070285933	0.05351403	-0.055095445	0.420652664	0.061611026	0.030833016	0.165862443	0.382970534	0.419264162	0.040289014	0.105160504	0.164264526	-0.250165022	-0.103823086	0.145803388	0.410365676	-0.155408993	-0.090798397	0.509133644	0.105233975	0.163751201	-0.105324321	-0.197021794	-0.059035107	0.20343782	-0.194877605	-0.071097915	0.027828568	-0.113516129	-0.221576826	-0.070316747	0.17094377	-0.163086995	-0.136796264	0.064665863	0.068397288	0.093555629	-0.1513336	0.140476305	-0.103163713	-0.000909351	-0.117256053
17	20	17	-0.158973508	-0.763214363	-0.304052901	0.788910919	0.052001593	-0.486451324	0.014267459	0.09452513	-0.308498727	0.094514158	0.174524332	-0.05021374	-0.188326484	-0.040556141	0.218157907	-0.135261787	0.140817415	0.043578682	0.245120231	-0.056181099	0.086010748	-0.196029172	-0.044197097	0.193693499	0.03271538	0.158525256	0.027060505	-0.149249236	-0.128061239	0.01406745	0.004217852	0.031375394	0.002722596	-0.240637917	0.170666918	0.045072335	0.147421948	0.052356832	0.051131527	-0.147420966	0.013831432	0.023058511	-0.015543521	-0.20107038	-0.105182679	-0.05060792	0.124314822
18	20	18	-0.59256107	-0.560346451	-0.189471586	0.479705814	-0.24188659	-0.192272104	-0.097871956	-0.114735035	0.015616177	-0.011373653	0.033709928	0.262716881	0.016686928	0.03882099	-0.19800519	-0.278564847	0.039314328	0.037283272	0.064196915	-0.130987123	-0.06958874	-0.188250937	-0.072638115	0.195974673	0.173205887	0.007688562	-0.078221219	0.033868896	-0.042391975	-0.084530698	0.051613791	0.048781591	0.091384131	0.015942848	0.017138917	-0.037279064	0.165246148	0.023639528	-0.070065903	0.023227251	0.144704538	0.009504008	-0.013424052	-0.082436044	0.103843884	0.000299233	-0.000741897
19	20	19	-0.88245923	-0.227970601	-0.660293176	0.442648038	-0.074285954	0.135529473	0.118296731	-0.361531172	-0.099026916	-0.089551552	-0.268448259	-0.168506367	0.058524764	-0.013632163	0.271442949	0.102368191	0.223379828	0.004869769	-0.20539848	-0.182951405	-0.003699369	-0.253233259	-0.011874943	0.273128065	0.04101557	-0.053738447	0.096225465	0.293502161	0.028862442	-0.050922318	0.049593106	-0.062774888	-0.348474055	-0.169164301	-0.08520814	-0.02071861	0.08531779	0.178797086	-0.004236316	-0.059396039	0.112578585	-0.067422027	0.070244191	-0.017266502	-0.032740604	0.019575823	0.03581152
20	20	20	-1.870831221	-0.689183116	0.039516486	0.240633497	-0.148347161	-0.145699727	0.248179562	-0.016668887	-0.050725839	0.103581112	-0.168355993	-0.489216439	0.169719059	-0.341558096	-0.142280316	-0.053161637	0.089859703	-0.020000129	-0.020408213	0.300758585	0.130011403	0.018053022	-0.149081043	0.365565803	0.00493183	-0.023074521	0.254672687	0.00501192	0.234227328	-0.066814882	0.046844254	0.052923529	0.0014523	-0.130371581	0.042109545	0.108787123	-0.183002882	-0.183933191	-0.141137603	-0.025826016	-0.005976485	0.136066612	0.24109613	0.063237284	0.150261914	0.193331844	0.044373531
21	20	21	-2.675942053	0.128114299	1.027307075	1.019137255	-0.260480746	-0.422127697	2.066206859	-0.090105577	-0.393370251	0.350175114	-0.014879443	0.671634252	0.0963662	0.238501001	0.095119122	-0.158224937	0.015374747	0.394175993	-0.045216084	0.138974804	0.040259363	-0.034426947	-0.201674542	0.236519537	0.568863686	0.075438134	0.084317981	0.053779902	0.518310385	-0.191565359	-0.1070072	-0.267129525	-0.024691451	0.32544969	-0.069163382	0.120762927	0.058593438	0.02757767	-0.148204867	0.032849354	0.329164806	0.230413476	-0.274808211	-0.152106295	0.174523788	-0.011498703	-0.031465373
22	20	22	-0.372371983	-0.088512747	-0.537598538	0.103427576	-0.145898844	0.071370584	0.248787417	0.047018159	-0.011095	0.207775159	0.046136542	0.034589749	-0.055493131	0.0153628	0.201699615	-0.054918209	-0.006368734	-0.1428438	0.086175789	0.160375386	-0.113536018	0.013112476	0.10050803	-0.105760575	0.160512949	-0.206903372	0.058341235	0.01813222	0.056372546	-0.037689444	0.001665494	-0.110915969	-0.199538437	0.041946201	-0.006587611	0.208317122	0.059929842	0.105144118	0.14712626	0.171192164	0.070473962	0.086720365	-0.090345188	-0.092064426	-0.081231756	-0.049126441	-0.007825288
23	20	23	-0.862694222	-0.277047215	-0.383785332	0.018296534	-0.200195108	0.32170573	0.263701173	0.086942743	0.071536001	-0.107764231	0.267682435	0.089672187	0.178884505	-0.026766445	0.066232021	-0.146616616	0.188170633	-0.005017812	0.048723456	0.120605529	0.010450149	-0.057649207	0.016779943	-0.030947631	0.123750516	0.044534062	0.040494213	-0.012295328	0.087022697	-0.035204243	-0.155168146	0.202800862	0.167797774	0.134278367	-0.044112254	0.035197983	-0.019315616	-0.128856327	0.107901243	0.237484798	-0.087709522	-0.180657764	0.186010754	-0.093457503	-0.103166244	0.183494181	0.038355746
24	20	24	-0.481612822	-0.269867304	-0.368468613	0.268129955	-0.038572817	-0.366032279	0.236488098	-0.165076485	-0.171795373	0.196130212	0.161483791	0.22144391	-0.046765995	-0.162474513	0.025030505	-0.090115957	0.105980637	-0.01035611	-0.036554165	-0.121503797	-0.085624339	0.055198232	0.114554436	0.132550357	-0.008161315	-0.010251902	-0.041606597	-0.181830812	-0.053163993	-0.210015389	-0.116115612	0.080755219	-0.167511824	0.047692906	0.09353622	-0.034098531	0.050085618	-0.076062386	-0.063228548	0.121175469	0.163078634	-0.134477615	0.057272754	0.104338348	-0.058643953	0.003942985	-0.034700859
25	20	25	-1.423543348	-0.413308443	-0.299002339	-0.15696255	-0.277615464	-0.279399771	0.13282531	-0.026852844	0.236313286	0.862870811	0.317756442	-0.446952204	0.270525673	0.257092679	0.060961929	-0.504365926	-0.131312222	-0.112469625	0.421038472	0.055456452	0.16293039	-0.10735628	-0.215717081	0.188408314	0.13743236	-0.01916472	-0.097019241	-0.153577457	-0.205808107	-0.032803857	0.138507868	0.225619512	0.008218642	0.090751831	-0.012863184	-0.053422097	-0.365432567	-0.075528518	0.036525027	-0.044623915	-0.095239768	0.150550246	-0.025178093	-0.055046929	-0.106385813	-0.001541625	-0.066153092
26	20	26	-1.876791537	-0.49737097	-0.33236048	-0.021956955	-0.068067627	-0.451252708	-0.138500985	0.027313687	-0.167409455	0.376344358	0.090366163	0.067708285	-0.156210759	-0.214167783	-0.022340787	-0.0479241	-0.070268749	0.044818433	-0.044344879	0.119451948	-0.011786528	0.03727159	-0.127434078	-0.187742998	-0.119617225	0.211359104	0.348145956	-0.022297561	-0.035810766	-0.160844007	0.145717768	0.097397107	-0.21008315	-0.031115322	-0.238669605	-0.039147229	-0.240500338	-0.155210917	0.049421941	-0.066308666	-0.100718103	-0.02351543	-0.056853151	-0.024140782	0.021438994	-0.070283099	-0.13736383
27	20	27	-1.185384086	-0.442241453	0.092656115	-0.185648219	0.243433728	0.25403138	-0.310612426	-0.193851104	-0.243940592	-0.167539538	0.398850966	-0.15304384	0.284565764	0.432994426	0.0320413	0.315183735	-0.012519865	0.115427706	-0.074548156	-0.712176706	-0.075415315	0.021021145	-0.042908131	-0.168416442	-0.140473903	0.050492713	0.264780488	-0.293386885	-0.012879068	-0.184397071	-0.178797155	-0.161177674	-0.121820564	-0.10195136	0.01516681	0.131820996	0.089351995	-0.074719366	-0.030582127	-0.157714964	-0.178927685	-0.111443906	0.151979112	-0.035633735	-0.020662877	-0.316857323	-0.151706078
28	20	28	-0.468016025	-0.28878817	-0.369813958	0.591199422	0.078577622	-0.14051927	-0.056381035	0.073103314	-0.089949944	0.119052356	0.106209143	-0.233637315	-0.12408158	-0.109391706	-0.038351009	-0.136524678	0.000157364	-0.187694505	0.159554883	0.176502396	-0.019928139	-0.097921657	0.073930478	0.053505132	0.04021454	-0.10163879	-0.041635254	-0.080292945	-0.000876583	-0.022622497	0.188159738	0.064309708	-0.075260766	-0.079978004	0.012038739	-0.150217487	-0.023134828	0.033777558	0.043709589	0.048990955	-0.090578763	-0.147595002	0.080369118	-0.057569565	-0.049703552	-0.101824187	0.222317815
29	20	29	-0.765607635	-0.191074211	-0.086799178	-0.133327108	-0.249746882	-0.238477153	-0.091471913	0.016701891	0.164090589	0.076097341	0.002337436	0.14291617	-0.106758749	-0.014897769	0.277872328	0.138088318	0.00911449	0.502149563	-0.293874451	0.053503754	-0.060704467	0.050813913	-0.114405741	0.241931973	0.117453139	0.052818977	-0.212939153	0.173911947	-0.075769355	-0.059953188	-0.170134053	0.055732979	-0.006519744	0.028528702	-0.051678788	0.135982658	-0.129467303	-0.02535818	0.113223282	0.027662291	0.074328551	-0.048513575	0.060261151	0.194858365	0.125330937	-0.033039871	0.069646158
30	20	30	-1.25491784	-0.046631897	-0.453056943	-0.169684023	-0.064568202	0.366346111	0.482196179	-0.223228143	-0.102979661	-0.051256096	-0.11528326	-0.046059747	0.108578806	-0.247416241	0.339006228	0.363825042	-0.112005093	-0.012521283	0.237117884	-0.169862142	-0.159479338	-0.025415695	-0.245772879	-0.083524012	0.089288636	-0.208939623	0.304946519	0.192187926	-0.096184032	0.079202868	0.109775727	-0.235226409	0.259264494	-0.082169323	-0.003569827	-0.069732607	-0.029665123	-0.112997984	0.229822559	-0.112279754	-0.125799575	-0.02388996	0.264962031	0.086715101	-0.070240279	0.154802725	0.036738613
31	20	31	-1.697921111	-0.526563271	-0.162561845	0.169618596	-0.176047243	-0.166581518	0.286099135	-0.225868159	0.029543305	0.250386977	-0.106448613	0.461242758	0.013649942	-0.001029713	0.077108878	0.066663202	0.153288306	0.489675569	0.213951672	0.043393192	-0.030132247	0.142787514	-0.06239884	0.270732285	0.198108541	0.160073548	0.071966928	0.022860576	0.320136755	-0.402807809	-0.317933293	-0.15291851	-0.172352823	0.151026715	-0.078592682	0.183173447	-0.085736956	-0.253879423	0.07475418	-0.04549476	-0.087831737	0.04269545	0.075240181	0.149990937	-0.008133754	-0.20726946	0.000570479
32	20	32	-1.016308912	0.010507882	-0.234199855	-0.429193087	-0.064687616	-0.036350731	0.073901746	0.014487188	-0.019449091	0.138992989	0.223990122	0.125272153	-0.085697202	-0.096732119	-0.055786799	0.228155832	-0.026467666	-0.202871705	0.083791843	-0.142152246	-0.076745842	0.009850806	0.027628962	0.0560565	0.055943461	-0.02355724	0.046100593	0.011297243	-0.121044436	0.150579453	-0.039203014	0.071629973	0.114934016	-0.219990261	-0.014157008	0.040549891	-0.134294279	-0.014740591	0.044865616	-0.337401275	0.162229393	0.046074778	0.113090867	-0.174130251	0.026102948	0.027655741	-0.233328018
33	20	33	0.296039088	-0.347782286	-0.30421745	-0.104274157	0.006798647	-0.118059697	0.07095139	-0.149787815	-0.021867495	-0.076429432	-0.050632138	0.121039089	-0.222165153	0.022569854	0.106967069	-0.074524894	-0.018796059	-0.066229396	-0.115665409	0.127446698	-0.058225613	0.237524866	0.027895459	-0.015943947	0.210349432	0.183766215	-0.144865691	0.039977565	0.07762452	0.113949592	0.035885395	-0.113207393	0.050259709	-0.102005527	0.004702771	0.019400837	-0.116296281	0.07777256	0.055245446	-0.023746403	-0.072585502	0.178578433	-0.022242858	0.018521122	-0.174737472	-0.06436866	0.000468173
34	20	34	-2.318445851	-0.21324641	-0.108509286	0.479023353	0.086166322	-0.159034501	0.114523527	-0.127743719	0.226116093	-0.110515763	-0.02633637	-0.048667435	0.05633942	-0.047732727	-0.31262045	-0.269906043	-0.31563193	0.789151869	-0.005469794	0.289760934	-0.060254438	0.135652146	-0.10808986	-0.062431367	-0.017799936	-0.025544494	0.09504378	-0.199783949	-0.121881245	-0.038084661	-0.320431648	0.255396607	-0.366684774	0.058791962	0.152216734	-0.039356207	0.076315399	-0.060239526	0.273027114	0.004115988	-0.012476069	0.024772757	-0.178577818	-0.215540644	-0.027259277	0.181614053	-0.180778199
35	20	35	-0.111527061	-0.554029732	-0.483768327	0.213574872	-0.267484722	-0.415820682	-0.030520607	-0.113380249	0.010103147	0.154321364	-0.07370704	0.270344427	-0.048849036	-0.142670079	0.201083344	-0.041720686	0.158347835	0.033857596	0.170905259	-0.042831676	-0.02642406	-0.235907989	0.030235707	-0.061837348	-0.099116945	0.127078015	0.1269629	0.100725752	-0.033918268	-0.155607768	-0.276114881	-0.004202575	0.12928193	0.032795191	-0.047995862	-0.085576574	0.001126696	0.168799683	0.14750078	-0.065503804	-0.056405818	-0.013771671	0.048920239	0.04055716	0.020317966	-0.125902598	0.119240821
36	20	36	-0.12112847	-0.424525212	-0.243356475	0.15307289	-0.264379963	-0.376034293	0.248851753	0.039829516	-0.036579166	-0.15054355	-0.18227652	0.179937199	0.072838802	-0.096642937	-0.085313068	0.233440769	0.202555756	0.189674292	-0.095966863	0.133476974	-0.00823611	-0.313366516	-0.092223796	0.259545396	-0.124440922	0.113990603	0.115169801	0.066564807	-0.121826696	-0.009951276	-0.119800918	-0.117595548	-0.09219278	0.013520206	0.002573476	0.012736182	0.155582296	-0.008049598	0.093110895	-0.102084333	0.112888357	-0.162865268	-0.081790743	0.008255369	-0.076745112	0.040265905	0.058241011
37	20	37	-0.057887712	-0.793012572	-0.333124794	0.320427326	-0.245662545	0.024578664	-0.178627166	0.024852097	-0.044724816	0.053312442	0.145057356	-0.210038486	0.063374534	0.213720426	0.427038141	0.415769959	-0.004124679	-0.136547581	0.105134975	0.055411053	-0.215893043	0.220596379	0.00067738	0.078018559	0.058699922	0.009421718	-0.130373243	-0.188978729	-0.093645807	0.006884449	0.028279853	-0.105964559	0.095769378	-0.073292348	0.213061164	0.211681456	0.084751071	-0.078755402	0.148813647	0.068919297	-0.195501777	-0.046620821	-0.052431069	0.007429187	0.088436475	0.088410281	-0.029010667
38	20	38	0.211316081	-0.184172514	-0.677093706	-0.464361021	-0.313347599	-0.217569943	0.167741788	0.342648181	0.006746045	0.194737326	0.075737638	-0.006504977	-0.085889285	-0.208007368	0.04550756	-0.134072269	0.035423457	-0.032941602	0.017188293	-0.062427636	0.099472671	0.044763424	0.168067965	-0.119520475	0.036518317	0.162200669	0.039072163	-0.16201539	-0.181207136	-0.051810273	-0.085842748	0.068486725	-0.071423818	-0.057506172	0.038289829	0.068918983	0.173566586	-0.079265799	0.034125742	0.025493785	0.088101475	-0.0430145	-0.080935389	-0.130306749	0.025946155	-0.02278265	-0.083927709
39	20	39	-1.327153972	-0.527692808	-0.41389529	0.762710041	0.335847226	0.035282022	-0.34817878	0.120516888	-0.445648033	0.523731627	-0.130731591	0.176416015	-0.015625998	-0.261029619	-0.052996947	-0.049360865	-0.070992774	-0.202734958	-0.030207461	0.183549598	-0.222565957	0.231211027	-0.321382858	-0.107464375	-0.125032679	0.344059214	0.041405548	0.058881557	0.135406879	-0.009624347	-0.030331845	-0.275421286	0.105026815	0.028906235	-0.142790833	0.109808363	-0.019355926	-0.049546912	-0.330520617	-0.218025791	0.159128844	-0.289909704	0.193841649	0.106396752	-0.155783541	-0.028331733	0.166856122
40	20	40	-3.536404757	-0.257288516	0.155988794	-0.053292092	-0.138225353	0.375547787	-0.285662754	0.245168287	-0.104901942	0.286045287	-0.514740656	0.299324422	0.091321184	-0.069353139	-0.141122328	0.014655718	0.444113269	0.200203473	0.176653677	0.224150166	-0.109314252	-0.050561111	0.246959055	0.080182675	0.233983583	0.04557196	0.144863025	-0.303904977	0.262843009	0.200112383	0.057509181	0.227735694	0.033160367	0.251181238	0.069244666	0.008545545	-0.007073373	-0.107122269	0.145104924	0.116405982	-0.083657696	0.232597838	0.117218722	-0.078616567	0.037410487	0.144232768	0.182956342
41	20	41	-0.110624918	-0.719027765	-0.167181222	0.251289984	-0.041045635	-0.14888281	-0.144712239	0.190664223	0.181319808	0.069909466	0.217359721	-0.054287877	0.01818848	0.040334201	-0.028698969	0.202598398	0.130513694	0.07526349	-0.21202207	-0.109607725	-0.056286205	-0.080657771	0.204014754	0.093238363	0.132483179	-0.05184637	0.143897566	0.020126026	-0.165752725	-0.1279054	0.086265513	-0.10246422	0.061487954	-0.114550406	-0.01545296	0.089902227	-0.015752097	-0.086890662	0.245550661	0.039871475	-0.118014768	0.078930042	-0.086310854	0.002299904	0.009303253	0.059641186	0.005154527
42	20	42	-1.889512051	-0.632192739	0.145074552	0.332670112	-0.135013301	-0.359193547	0.125636046	0.039661649	0.095996026	-0.130179994	-0.274070359	-0.206855347	-0.074135528	0.002917754	0.20032466	-0.160317477	0.172993594	0.071087311	-0.12668444	-0.100899917	0.005420881	0.112333178	-0.116151394	0.186858977	0.24898993	0.022207574	-0.227897698	-0.008757363	0.074004359	0.011241625	0.148303505	-0.026170565	-0.013050625	-0.318388376	-0.11928403	0.013473168	0.096618793	0.156411107	0.037635405	0.045783865	0.039893377	0.021077986	0.076640658	-0.115325718	0.121594118	-0.031180264	-0.0534606
43	20	43	-1.179886423	-0.212996697	-0.305298632	0.698026062	-0.055205471	-0.382513631	0.277146901	-0.011914705	0.194121681	0.051799159	0.045030136	0.081342166	-0.035108141	-0.072938388	0.263294017	-0.02356237	0.06548845	-0.120158439	-0.143208035	0.021045041	-0.005130209	-0.248539414	0.049194826	-0.068740372	-0.038876638	-0.154502724	0.052584509	-0.054047541	-0.081582258	-0.150973278	0.015844165	0.006234762	-0.007262724	0.058022836	0.121624948	0.015658416	-0.010524651	-0.00816144	-0.121600094	-0.233561066	0.081870221	-0.011705218	0.004844266	-0.037673091	-0.084287914	0.024881414	-0.020329339
44	20	44	-0.995152887	-0.763966326	-0.209059603	0.460674872	-0.330104495	-0.12495233	-0.118553633	-0.259819264	-0.220783297	-0.18045463	0.092556729	-0.24379363	0.118960533	0.086422492	-0.110886157	0.001148564	-0.391246375	0.010618912	0.034473335	-0.032086454	-0.218798284	-0.032008184	-0.104499516	0.195983168	-0.125628976	0.009920664	-0.009542578	0.272495935	0.012890555	-0.082280042	0.133606864	0.056944179	-0.006888051	0.027147908	0.148140808	-0.031713777	-0.068121024	0.039807026	-0.110147998	0.152568401	-0.141129566	-0.046391572	0.067456564	0.050464729	0.20942429	0.012091675	-0.046780613
45	20	45	0.170708702	-0.73741865	-0.428796345	0.846467537	0.006421258	0.027252603	-0.265752775	-0.195422018	0.044771157	0.105821497	0.097884588	-0.21939331	0.128968073	0.002815835	-0.032441659	-0.085248406	0.010859523	-0.151404349	0.094303271	0.006341404	-0.026372288	-0.219670234	-0.189713831	0.133641226	0.140946901	0.02366001	0.058923699	-0.239139026	0.101603583	-0.069376025	0.108376873	0.038795317	-0.060128403	0.055560414	-0.076289303	-0.11780383	0.04739297	0.043673582	-0.211530367	0.054013568	0.159939061	0.089617071	-0.007784817	-0.048096622	0.101430781	0.006478357	-0.009695466
46	20	46	-1.991227103	-0.160841502	-0.07851056	0.202255477	-0.576999266	0.090082901	0.038658856	0.332848859	0.101185658	0.13777479	0.012123814	-0.035628473	0.307455197	0.1098693	0.186174841	-0.31931344	-0.497811224	0.133284478	0.093829632	-0.102733262	-0.120622701	-0.369997693	-0.333251956	0.027559012	-0.014850365	0.013417117	-0.042703994	0.051716079	-0.021488823	-0.066779447	-0.374886623	0.266816511	0.083214821	-0.265466412	0.263569215	0.144042546	-0.270635925	-0.132750115	-0.027090369	-0.210465741	0.229870779	0.24513946	0.019319917	-0.056611625	-0.135395042	-0.010485728	0.053133253
47	20	47	-1.279941161	-0.260210884	-0.055703429	0.684322396	0.122254839	0.016663097	-0.145461385	-0.0349215	-0.016427036	-0.089131594	0.314179272	0.043771558	-0.170085143	0.32046818	0.20156498	0.104268468	-0.12195412	-0.185944346	0.107790283	0.213096031	-0.096535595	0.055191018	-0.005068176	-0.08181568	-0.089065938	-0.166735788	0.042927608	0.139219547	-0.004806195	-0.151244723	0.012711883	-0.099456006	-0.059012666	-0.028460393	-0.132270539	-0.049547974	-0.076120278	-0.024345962	0.064610303	-0.045440731	0.072949614	-0.023101671	-0.032529182	0.080848859	0.100772798	0.003250474	-0.063307299
48	20	48	-3.253042417	0.210929125	-0.477323693	0.158472001	-0.001332655	0.299833839	0.165027171	-0.024863028	-0.417739815	-0.228045008	0.181023794	0.154944847	0.201785568	-0.028093731	-0.098894786	-0.03925178	-0.124340806	0.003940181	0.059528084	-0.241704441	-0.364805679	0.210564184	0.023233468	-0.300372619	-0.049594629	-0.238374337	-0.390417101	0.045971098	-0.273096763	0.172873086	-0.022866529	-0.221076221	0.026648894	0.224720882	0.109883761	-0.000764477	-0.015874191	-0.307524916	0.15063516	-0.096326375	0.126770297	0.390080327	-0.151543404	-0.122354041	-0.020630823	-0.100748154	-0.268629479
49	20	49	-2.235374108	-0.36187059	-0.372664525	0.279553895	-0.302541913	-0.018952773	-0.122739978	0.010934241	-0.0406121	-0.30001188	-0.131020293	-0.012169984	0.03597984	-0.125192572	0.041168445	-0.463693393	0.069833165	-0.057943069	0.392527501	0.035538683	0.007394356	-0.091644654	-0.458305217	-0.329229518	-0.090784751	0.128212287	0.333512137	0.083654052	-0.062387883	0.170853186	0.072845279	0.071274723	0.258014443	-0.022480265	-0.011073819	-0.269525725	-0.148227282	-0.117543472	-0.02979661	0.3189552	0.054624708	-0.148278896	-0.256115152	-0.457694378	-0.147677246	-0.033782501	0.037075346
50	20	50	-1.383803183	-0.187896107	-0.345259184	0.518437396	0.073559143	-0.194655123	-0.035745316	-0.061168423	0.10940473	0.308880802	-0.257337822	0.097367478	0.090811289	-0.258892568	-0.331825968	-0.041499131	0.177293923	0.245572071	-0.28558137	-0.003888014	0.011551765	0.047992033	-0.08201424	-0.082848857	-0.262618221	0.040657845	0.074694802	-0.049931414	0.025586347	-0.188599667	-0.034742127	0.064053808	-0.061793162	0.033688567	-0.169246261	-0.152810148	-0.089370151	-0.243539213	-0.048227077	0.139751676	0.09122342	0.034281047	-0.253526906	0.09431876	-0.030711967	-0.196877913	-0.296452448
51	20	51	-1.259945678	-0.041516233	-0.354255016	0.529656361	-0.187827725	0.391533402	-0.218809053	-0.240634893	0.005037253	0.140349568	-0.035759413	0.085377993	-0.047698437	-0.009505501	0.167065522	0.027772549	-0.171560364	0.014194868	-0.064741842	0.040564384	0.223672648	-0.217880502	0.101838033	0.247269074	-0.084682185	-0.078272421	-0.150807489	-0.047431717	0.0231674	-0.085109429	0.106322244	-0.035748439	-0.102221664	0.197745796	-0.095157254	-0.320954635	0.253695557	-0.215429246	-0.034261607	0.058638316	0.24396596	-0.168736905	0.182080972	-0.128561674	0.174976977	0.08594123	-0.108795093
52	20	52	-0.437700791	-0.19476018	-0.120172167	-0.04116228	-0.268091897	-0.211548079	-0.011630384	-0.227463586	0.106182039	0.096339981	0.070867975	0.029876714	0.032109789	0.047328051	-0.063405797	0.022502485	0.122025908	0.080105917	0.081742766	-0.036841663	0.070098799	-0.155907402	0.120782088	0.277787498	-0.122321663	0.002677824	-0.047841847	0.095526969	-0.10343232	-0.014321499	0.013743875	0.080933647	0.15900552	0.187707812	-0.044756258	-0.154401874	-0.10272561	-0.108860356	0.2463046	-0.022232531	0.093247336	-0.218378429	0.049053545	-0.238045204	-0.041630094	0.061811433	0.103042812
53	20	53	-1.081298391	-0.844307198	-0.263297074	0.274585322	-0.26340522	0.100322332	-0.214906822	-0.088887764	0.029484916	-0.212398326	0.09208749	-0.131902385	-0.462857497	-0.110117852	-0.076304719	-0.349238966	0.180872778	0.322775621	0.364701776	0.028154371	0.057037718	-0.052014263	-0.128596958	0.320873328	0.061398886	0.17578331	-0.114664501	-0.130810085	-0.102455532	0.097215995	0.20080044	-0.056886347	0.076633264	0.031819265	0.113460874	-0.000273079	0.050074578	0.29247698	0.257982394	-0.007088188	-0.181874779	0.203154234	-0.037498016	0.014439989	0.137969629	-0.108571227	0.042026917
54	20	54	-1.557091889	-0.252703579	0.041763379	0.341248705	-0.279669096	0.187740028	0.080610457	0.118023094	0.378531066	-0.353967955	0.166195045	-0.126901246	-0.235490653	0.026594896	-0.095677554	-0.006582703	-0.065221954	0.013570834	-0.10289928	-0.178202639	0.193508695	-0.234551659	-0.15877093	-0.036839247	0.049409216	0.057371431	-0.031967342	0.177672443	-0.030157466	-0.350464971	-0.307542157	0.049130619	0.060672724	0.128649926	0.129341182	0.136710389	0.048371486	0.166582459	0.197975165	-0.051860138	0.156925965	-0.015216027	0.060088535	0.256046396	-0.111999444	-0.105870368	-0.201567248
55	20	55	-1.033237243	-0.323541713	-0.504221308	0.046566674	-0.026049903	-0.154083474	0.203150059	-0.094213382	0.058105159	0.143829128	0.532163837	-0.027416324	-0.027321002	-0.105681923	-0.143858752	0.199403471	0.008587248	-0.266576707	0.088033501	-0.137704397	0.197839943	0.050011925	-0.073220531	0.089853278	-0.079327915	0.196070323	-0.099489416	-0.007690756	-0.042808949	0.048639792	-0.154934331	-0.094143132	-0.052592983	-0.072344725	0.041286858	0.253520618	0.124894172	0.140908815	-0.031291822	0.104604359	0.033270263	0.030258384	-0.161043443	-0.107268469	-0.065181302	-0.051215896	-0.054878459
56	20	56	-1.017104678	0.042752504	-0.361395831	-0.263343686	-0.055165647	0.06645926	0.245912361	0.165877272	0.112923543	0.077720373	0.135032291	-0.121017289	-0.164386601	-0.23859042	0.101256552	-0.022387506	0.273219388	-0.053898409	-0.154631111	0.054602754	0.030042529	0.024041251	0.165366794	0.053161855	-0.15854676	0.092159331	0.066329748	0.177337764	0.132186877	-0.085725796	-0.042920189	0.040944246	-0.059636125	0.170883465	0.133199741	0.043417634	-0.043771039	0.10816071	0.017130039	-0.016828705	0.068359248	-0.177631421	-0.14569443	-0.079220362	0.08644174	0.049273898	0.117339412
57	20	57	0.772814344	-0.204487549	-0.70127469	-0.215948569	-0.254621812	-0.309956935	0.080557934	-0.075873916	0.182850775	-0.120283816	0.107704755	-0.180896457	-0.135034153	-0.262440926	-0.148021559	0.092740149	-0.0492058	-0.140457908	-0.176950953	0.039028439	-0.065744692	-0.020482224	0.104915906	-0.000487164	-0.144148854	0.087558428	0.014464591	-0.047436714	0.016795949	-0.063819353	-0.103280408	0.081498837	-0.176247256	0.176255626	0.073399022	0.030533147	0.074310407	-0.034852845	-0.005994912	0.04739053	0.076986973	-0.150882502	-0.145360867	0.02352903	0.025045801	0.001462729	0.050952242
58	20	58	-0.001026063	-0.526367377	-0.080294129	0.097628555	-0.054361488	-0.190908713	0.052534223	0.239750808	0.123501166	0.219122606	0.175731249	-0.136006479	-0.024799559	-0.11349952	0.038566031	0.038847401	0.007582211	0.020515749	0.086112751	-0.075406377	-0.047294849	0.015233208	0.02459368	0.01113896	0.104632161	-0.110962798	-0.003963295	-0.043099826	-0.133749461	0.027144724	-0.149884664	0.036702808	0.052032167	-0.220728352	-0.075165824	-0.099429536	-0.046501762	0.198485091	-0.037723233	-0.053278742	-0.106557378	-0.057543198	0.181224583	0.023546641	-0.071695945	-0.173440741	0.056406234
59	20	59	-1.561760299	0.304743187	-0.44047231	-0.266082087	-0.27135889	-0.497422871	0.289002117	-0.341560835	0.082152267	0.00875284	-0.15430134	-0.008792387	0.19097747	-0.106061426	0.27509056	-0.139218244	-0.182669315	-0.053178731	0.238237408	-0.143143598	0.032237226	-0.204012742	-0.179329359	-0.114367255	0.1201376	-0.10031913	-0.008176821	-0.048496802	-0.188228454	-0.132852478	-0.096452048	-0.05524807	0.00705692	0.05657052	-0.076036219	-0.089155185	-0.270048173	-0.001231228	-0.121250362	-0.297003447	0.157638353	0.004981924	0.273587165	-0.113352888	-0.013660452	0.0325456	-0.198779206
60	20	60	-0.070928086	-0.367827968	-0.361515809	0.1337304	-0.35652951	-0.389732477	-0.269242708	-0.173611619	0.093769923	-0.104573307	-0.181789271	0.048667484	0.03009535	-0.101710442	0.382674107	0.330490701	0.043554439	0.054129522	0.070115544	-0.29150256	-0.117169354	0.159412801	-0.098801576	-0.018224951	0.048532815	0.062806026	0.022655873	0.088110048	-0.019469716	0.029908943	0.046584387	0.034507721	-0.058975647	0.051918501	-0.083956188	0.114069073	0.086327755	0.192496836	-0.050591281	-0.082794177	-0.032625974	-0.113654143	-0.048632154	-0.076745163	0.006478165	-0.031230738	-0.082227539
61	20	61	-1.560047736	-0.308385267	-0.232811265	0.367015713	-0.22813859	0.148093187	0.071021806	-0.133076383	0.174502976	0.007688286	0.122361947	0.071262661	0.300306329	-0.152098489	-0.036550389	0.40537781	0.098083764	-0.067327197	-0.284705618	-0.090750363	-0.341220452	-0.010540866	-0.020300876	-0.223588092	-0.114488614	0.084728914	-0.015868521	-0.162343801	0.025960494	-0.033022396	0.147710055	0.027793044	0.161451438	0.185758815	-0.071604698	0.322751349	0.046263149	0.095344228	0.091941274	0.070228877	0.030002528	-0.156955934	0.239828475	-0.119614307	-0.129935996	0.118650082	0.044350792
62	20	62	-1.170257875	-0.201016546	-0.343540854	0.229312195	-0.115398768	0.040016746	0.040729561	-0.077013564	0.219333766	0.0594599	-0.020641977	0.112744404	-0.027157366	0.054793372	0.147633838	-0.023076953	-0.114849659	0.0517349	0.010691788	-0.126707385	0.055474824	-0.041261311	0.041571071	0.007063431	0.0991402	-0.05064337	-0.090420217	-0.174066916	0.132511436	0.094843072	0.113246323	0.035201259	0.047379527	0.069430013	0.273522705	-0.151044741	-0.002781685	0.203602893	-0.036688326	0.071842709	-0.062464069	-0.096989762	-0.009684188	0.017441609	0.226231558	0.02359414	0.061364778
63	20	63	-1.305425261	-0.234570103	-0.077566821	0.222493515	-0.354557205	-0.297855597	0.412921982	-0.105747187	-0.221812293	0.049501194	-0.396213707	0.138362512	-0.175828173	0.008552989	0.118035446	-0.016371301	-0.087770763	-0.108864013	0.100958717	0.175781125	-0.062347136	0.084300145	-0.062709111	-0.087119666	0.089138539	-0.110816315	-0.014444044	0.331120116	0.118775703	0.008559566	-0.025944759	0.174886292	-0.035379568	0.108129503	-0.04576268	0.07147547	0.085865569	-0.16036558	-0.068595238	0.037961176	0.074452873	0.055513113	-0.084593409	0.091074564	-0.04057167	-0.10474188	0.043181051
64	20	64	-1.321433834	-0.291352336	-0.220306783	-0.001995356	-0.089185158	-0.19650887	0.08163916	-0.157315572	0.374806358	0.337852642	0.226538516	-0.207812257	0.253991194	0.282806109	0.132383186	0.097701195	-0.106784445	0.094611356	0.238792704	-0.114298673	0.198091524	-0.143311656	-0.145522004	0.289811076	0.111415471	-0.04086526	0.057322064	-0.08638235	-0.117495766	0.093028808	-0.017575818	-0.171412631	0.21038257	-0.159399642	0.027374601	0.169146367	-0.117697863	0.208582439	-0.08403743	-0.100453307	0.019205759	-0.0040779	0.04406863	0.325208624	0.061874357	0.071750708	0.087844137
65	20	65	-2.145670462	-0.260503684	-0.039845134	0.034846753	-0.378910112	-0.266686582	-0.260300829	-0.13542483	-0.180257003	-0.142369029	-0.338313427	-0.340374214	-0.262410177	-0.34105513	-0.252134942	0.407283369	0.329080422	0.417924124	0.199118622	0.145836355	-0.090785091	-0.112476737	-0.106244516	0.114377848	-0.12864567	0.323211457	-0.05578871	0.066346207	-0.179158296	-0.008544717	-0.132545573	0.254461122	-0.092866182	-0.119545299	0.12848797	-0.157982293	-0.202447615	-0.016996554	0.16905198	0.078801053	-0.144203312	0.384729476	-0.113013064	-0.018352685	-0.185318372	0.317600531	0.144144607
66	20	66	-2.390720343	0.007649397	-0.135812939	-0.282720548	-0.243412461	-0.202120203	0.630547981	0.021242574	0.123846184	0.163164955	-0.193196052	0.11044853	-0.157444995	-0.12662019	0.166492497	-0.124652832	-0.069059682	0.212124751	0.060268738	0.162454278	-0.278953922	0.129037229	0.640332949	-0.234607539	0.131724392	-0.210688658	-0.107774911	-0.238782631	0.029412079	0.092967265	-0.09571126	0.300970287	0.13002642	-0.116047095	-0.055513003	-0.148752614	0.111263808	-0.103343332	-0.006251487	-0.150645017	0.001148944	0.040334735	0.060995455	0.170081856	0.249202959	-0.184971536	0.011504461
67	20	67	-1.532923946	0.000553804	-0.089548448	0.141107111	-0.292983606	0.091261415	0.243128282	-0.210257562	0.072337194	0.023907061	-0.129298946	0.022168295	-0.301333668	-0.138794665	-0.164240587	-0.024873351	0.058319599	-0.013043324	-0.277189231	0.029450764	-0.002937641	-0.056600605	0.349080684	0.04101752	0.032648357	-0.331878702	0.127064885	0.136435116	-0.084170566	0.034416702	0.048468296	0.011381202	0.232670194	-0.181680723	0.030917491	0.113135375	-0.040208252	0.008020044	0.056460474	-0.040358534	0.19248457	-0.038303275	-0.188477758	-0.116232337	0.028435014	-0.113210803	0.017240087
68	20	68	-2.27003072	0.548866553	-0.602765245	-0.022901074	0.189561079	0.329668173	0.223898887	-0.195024763	-0.086384178	0.008145015	0.242268299	-0.166261571	-0.102059085	-0.184531315	-0.111854278	0.445100937	0.313226757	-0.137421105	0.069638029	0.0857804	0.381316222	-0.123253072	0.122804059	0.096147485	-0.029923386	-0.320753543	-0.25560135	0.242667365	0.158182436	-0.00372335	0.040066537	-0.171814541	0.184746206	0.089075378	0.164975223	-0.008976301	0.283853435	-0.161519331	0.19124686	-0.181882687	-0.073413229	0.017175382	0.211539936	0.076620626	0.012558779	0.035508052	0.017181623
69	20	69	-1.091274801	-0.100366869	-0.625845245	0.281284378	0.10303387	0.421793411	0.136227389	-0.199726648	0.019219796	0.128628327	0.098805153	-0.228632291	-0.116643905	-0.135321682	-0.146177535	-0.072348508	0.031647422	-0.07563176	0.166714055	0.158234662	-0.189650577	0.057001853	0.070406021	-0.105947281	-0.101632247	-0.018944429	0.019563812	0.017541487	0.06766839	-0.127354431	0.041137383	-0.017545704	-0.076848281	0.178007927	0.151299834	-0.149571172	0.136966671	0.040524067	0.009433925	-0.031530367	0.153600111	0.027843108	-0.069322758	-0.059502242	-0.240035324	-0.149313723	-0.097125631
70	20	70	-2.706850764	0.345037903	-0.607385507	-0.010158464	0.307614026	0.153479007	-0.009079121	-0.304974513	-0.171213402	-0.302923909	0.533743976	0.008995572	0.139771428	-0.062185334	0.092148246	-0.237611549	-0.085278136	0.116542772	0.430149296	-0.320336231	0.139803121	-0.037857618	-0.047066119	0.101466855	-0.311309923	0.126758283	-0.095604859	0.165129983	-0.090140973	0.116735099	-0.089314451	-0.184172367	0.355462903	-0.158404926	0.451492634	0.030223146	0.054714393	0.027668352	-0.176360727	0.035248266	-0.066322005	0.124620539	-0.055581697	-0.184858845	0.039858506	-0.050240283	-0.220679161
71	20	71	-0.938151583	0.066722101	-0.281422718	-0.280847685	-0.284027764	-0.223381934	0.043548939	-0.084054546	-0.124511168	0.005215382	-0.064365526	-0.29897286	-0.153040922	0.028444141	0.169752766	0.142616437	0.253315572	-0.05567479	-0.010690131	-0.129202115	-0.072569838	0.132027465	0.088569316	0.321862878	-0.113572328	0.116676083	-0.142799607	0.3551306	0.203536551	0.056308939	-0.001909585	0.026908211	0.02542392	-0.3190197	-0.134824812	-0.116452581	-0.087163264	-0.029328706	-0.009016004	-0.020129687	-0.100105575	-0.014462713	-0.079494009	-0.160398496	0.0198605	-0.066588107	-0.012981007
72	20	72	-1.446962699	-0.111364878	-0.190261103	-0.083688547	0.09702769	-0.014503412	0.255047764	-0.031507417	0.146070353	-0.077774869	-0.134479426	0.224758928	0.066794644	0.147755946	0.167792655	0.23871918	0.013876929	-0.038196268	-0.19165663	-0.081754788	0.326539804	0.042982205	-0.003528946	0.212172234	0.021792902	-0.194678853	-0.036683663	0.184434542	0.050588653	-0.058406597	-0.219896742	0.123120478	-0.216039372	0.082677493	-0.097546187	0.000815955	0.25913322	-0.022278791	0.023762247	-0.025988922	-0.034091474	0.105142426	-0.040273097	-0.020485657	-0.06595971	0.148603284	0.019182991
73	20	73	-1.676523894	0.075926213	-0.215809762	-0.22411027	-0.128315745	-0.104137143	0.221349501	-0.051506327	0.095305352	0.04976271	0.198335914	0.009521065	0.012700991	0.011747518	-0.065935554	0.22739112	-0.119527	-0.058153876	0.015263495	0.010609118	0.288970298	0.042877668	-0.002638851	-0.002257621	-0.198683468	-0.169581077	-0.004593458	0.015402639	0.170726494	0.173680146	0.03789839	0.336046462	-0.385327466	0.006370361	0.301198423	-0.043100896	0.007922913	0.078040564	-0.016325453	0.090793968	-0.206896861	0.119624728	-0.006854268	-0.187202567	0.069036452	-0.252697284	-0.009584101
74	20	74	-3.3126374	0.863225549	-0.573421555	-0.242808738	0.246309135	0.339380904	0.617909181	-0.297819135	-0.121905299	-0.051231525	-0.158501794	-0.111923755	0.083783595	-0.4991327	0.336161325	0.367781082	0.196384071	0.170942965	0.359882986	0.111415153	0.060447133	-0.017524968	0.348570526	0.079053205	0.126049861	-0.08942756	-0.42853638	-0.055174719	-0.197417346	0.070261321	-0.237108502	0.052102241	-0.030994721	0.005186944	-0.048163125	0.189024597	0.006677585	0.012395065	0.0833285	0.032718775	-0.215761308	0.007959977	0.129898133	0.14471346	0.234661358	0.20771144	-0.110776539
75	20	75	-2.322902203	1.052675669	-0.471386634	-0.511198388	0.127000046	0.134077934	0.355408432	-0.037116329	0.437489311	0.242340395	-0.083297031	0.118371666	-0.027610068	-0.171193136	-0.074463786	-0.113366406	0.144968884	0.092586165	0.456670004	-0.010497341	0.168509221	-0.118251704	-0.015820607	-0.041855627	0.155362353	-0.078586266	-0.041795739	0.108291619	-0.388061646	-0.108522674	-0.324378284	-0.006745017	-0.106124104	0.026065414	-0.08092633	0.251246259	0.017590622	0.096940075	0.130308694	-0.130194365	-0.175690824	0.152749263	-0.003016117	-0.034708885	-0.130002498	0.277532625	0.059419482
76	20	76	-3.711665883	0.009332626	0.288418116	-0.468576777	-0.399926794	0.046709612	0.178807097	0.544824425	-0.205793677	0.176535211	-0.241280309	-0.389816209	0.295312558	0.136816556	-0.008830592	0.088933669	0.093973981	-0.009040149	0.138386839	-0.066856589	-0.275301027	-0.412750978	-0.256905384	-0.222151626	0.285628179	-0.448712204	0.015391804	0.181382956	-0.214777023	0.321015197	0.087450014	0.320156293	0.287476374	-0.073973422	0.163770326	0.065639642	-0.224747407	0.04744661	-0.388740459	0.13395104	0.137706124	0.1428132	-0.030120053	0.394548816	0.200873557	-0.071469144	-0.027160166
77	20	77	-3.188047117	0.453976199	-0.177913393	-0.283842753	0.183780766	0.340506559	-0.166865847	0.338922153	0.407073515	0.048496451	-0.000550469	-0.034082382	0.052319291	0.156068821	-0.330444387	-0.064024626	0.069547205	0.014398293	-0.355217259	-0.377011031	0.051853764	-0.162283137	-0.137354566	0.122199321	0.358680937	0.069303965	-0.29334737	-0.172497031	-0.031612586	-0.485342783	0.030813021	-0.172268764	0.120809554	0.136921601	-0.013858691	0.329727894	0.248129926	0.183285328	-0.071712438	0.039908849	-0.062049892	0.075541137	-0.32947116	-0.089318938	-0.080607981	0.036368023	-0.292849054
78	20	78	-2.2639405	0.113637996	-0.224983891	-0.404848822	0.395739499	-0.346744668	0.004952161	0.346833519	-0.09123105	0.330214966	0.350817448	-0.096570545	-0.134611952	0.025028064	-0.198086597	0.579552766	-0.080698622	0.059710087	0.090786877	-0.320791608	-0.214734447	-0.004077076	-0.153713855	-0.045715293	0.040584292	0.088757494	-0.012641728	0.206405116	0.025303549	-0.054615848	0.386772117	-0.320094239	-0.10279587	0.023106479	0.237788913	0.146202952	0.064704068	0.047573129	0.013882986	-0.091505185	-0.099733019	0.03482056	-0.154877024	-0.042837171	0.047223171	-0.025643874	0.033944521
79	20	79	-1.47297262	-0.337784761	-0.009369315	-0.092466852	-0.178865334	-0.104499678	0.189988174	-0.270485862	-0.011251382	-0.145872093	-0.186291706	-0.030737777	0.238890275	0.402393886	-0.003975065	0.128404161	-0.062667902	-0.089515757	0.219954627	-0.076471135	-0.213212014	-0.133227589	0.19714405	-0.110556921	-0.076127162	-0.192780749	0.02281515	-0.00789207	-0.035594415	0.226566452	0.181186965	-0.089362145	-0.038739271	0.246478855	-0.081966264	0.127212988	-0.11166344	0.117053212	-0.135550218	0.19011463	-0.079390143	0.039323001	0.16360385	0.126861282	0.036541218	-0.033982915	0.11943697
80	20	80	-2.448869346	-0.058874336	-0.369380833	-0.030685088	-0.062761706	0.136711012	0.095853925	0.235071677	-0.247502518	0.442993026	-0.236033137	0.02052965	-0.041217561	0.093233508	-0.004766022	0.225052223	0.046601113	0.078093043	-0.345888868	0.452558376	0.155321898	-0.407767631	-0.022357278	-0.048899558	-0.195242131	0.03705149	0.042771962	0.09091405	-0.049834841	-0.042725762	0.198080607	-0.01827216	0.056190362	-0.193939928	-0.152496085	0.09169838	0.189019254	-0.083007428	-0.056926783	-0.121506301	0.347888647	0.012235838	-0.128036153	0.096354836	0.004193633	0.109261504	0.139255983
81	20	81	-3.184798665	-0.14711394	-0.018504029	-0.038655286	-0.257262258	-0.046664229	-0.43060225	-0.112283377	-0.451846688	-0.250494701	0.066752428	-0.292500404	-0.078498758	0.050556188	0.115976903	0.095132789	-0.229035665	-0.363861791	-0.838094198	-0.462914697	0.012353233	0.06880134	-0.025888512	0.187033272	-0.055878911	-0.078058713	0.270714613	0.454558741	0.034339222	-0.19234484	0.125361026	0.354387951	0.006511992	0.181255808	-0.168047553	-0.308921992	-0.018847428	0.334597963	0.208058595	0.368654625	0.163698254	0.396041647	0.153641989	-0.026143906	-0.110355118	-0.141431875	-0.019306179
82	20	82	-2.575932145	-0.317717327	-0.289057545	-0.261582157	-0.472786815	0.023458767	0.003071028	0.83586059	-0.050898862	0.248884149	-0.161014662	-0.282360533	0.077529817	0.298347209	-0.051798615	-0.213963582	-0.22510033	-0.034804061	0.042151228	0.256915969	0.04402611	0.116913721	-0.084528784	0.012351962	-0.338290701	-0.590971327	0.251549012	-0.194763807	0.044066	-0.314913556	0.033273071	0.124220187	0.143978231	0.150322882	-0.012307078	0.129843794	-0.00196589	-0.154408715	0.141761672	0.261597641	-0.087523481	-0.059114189	-0.122646099	-0.189178329	0.352728374	0.053087429	-0.130430391
83	20	83	-2.907766727	0.676269268	-0.538925922	-0.399347419	0.454969786	-0.0972859	0.220705787	0.099229596	-0.207202136	0.125279713	-0.22648807	-0.186983592	-0.127685518	0.766390077	-0.215857247	0.000936723	-0.379795937	-0.242186814	-0.140410892	0.040675934	0.077559712	0.402380433	-0.127387803	-0.399488781	0.268501346	-0.427855919	0.04919844	-0.263911934	0.084044748	0.02774639	-0.139645451	-0.003557266	0.003754776	-0.229845317	0.09312688	0.022046717	-0.008786788	0.125054952	0.14364024	0.017420548	0.009718998	-0.043549852	0.081383771	0.270047489	-0.043920945	0.029745517	-0.05262486
84	20	84	-2.578082925	0.322764309	0.381641754	-0.466613388	-0.182801211	-0.358156564	0.387539826	0.512112788	-0.00267715	-0.228497033	-0.233024003	0.234922019	-0.150682229	-0.048233268	-0.037606845	0.092711163	-0.334638128	0.049647328	0.48719727	0.129471111	-0.050875685	0.214870824	0.499985822	0.021969784	0.004575597	0.042190789	-0.068695873	-0.092869654	0.144571163	-0.228170472	-0.103914407	-0.092852629	0.122755382	-0.054835338	-0.199753327	0.060162648	0.153990693	0.148061712	-0.002971847	-0.011076772	0.144884179	-0.099445167	-0.012282405	-0.291947231	-0.22412155	-0.011062703	0.118013042
85	20	85	-3.801935671	0.054022882	-0.15140647	0.005570118	-0.164608787	-0.274915112	0.307632909	0.057291437	0.008608897	0.059127761	-0.158826191	-0.059526273	0.020528727	0.423203788	-0.132215803	-0.363403108	-0.640456963	-0.585548803	-0.191077047	0.201152582	-0.012491977	-0.35431881	0.107601777	0.043230427	-0.149388621	0.042541872	0.1339685	0.08746682	-0.154040286	0.207481695	0.086805586	0.064009107	0.030654782	0.273648545	-0.073994931	0.050262175	0.067906661	0.152230972	-0.259212469	-0.09476732	0.00442314	0.272198851	-0.163813726	0.236684561	0.055343324	0.188978652	0.243214297
86	20	86	-3.121719275	0.271798824	-0.436317304	0.423170354	0.621485835	-0.490157876	-0.247289496	0.044658403	0.191586691	-0.489927329	-0.698913925	0.155735323	0.253134211	0.151920022	-0.320950166	0.321081839	-0.167834006	-0.156047552	0.082945131	-0.124849233	-0.233472991	0.597259259	-0.072257261	0.080148753	0.328519518	0.085715091	-0.070715604	0.011679133	0.07313572	-0.176799493	0.151739779	0.042448018	0.079736449	-0.098096462	-0.108917091	0.068944472	-0.10513867	0.232881521	0.093472628	0.035016165	0.076654698	-0.066899619	0.097320655	0.075213578	-0.044923427	0.240809951	-0.070690053
87	20	87	-0.551639951	-0.140069023	-0.319817325	-0.265249299	-0.193292756	-0.617483327	0.125626469	0.068187491	0.045523687	0.318012502	0.175720584	-0.069428947	-0.005160749	-0.046351055	0.102475313	-0.187639868	-0.102896792	-0.012279189	0.198823486	-0.121004109	-0.171836609	0.244370226	-0.017533493	0.068228268	0.031528482	0.004049983	-0.102430388	-0.095220203	-0.029394136	-0.009865454	-0.033181024	0.049397948	0.210893914	0.12634955	0.124142243	-0.162256745	-0.106296151	0.136430848	-0.101475366	0.072061379	0.034133838	0.213035531	0.013577944	0.055538898	0.013617536	0.09856932	-0.132282166
88	20	88	-2.483875916	0.066769908	-0.369155448	0.577910103	0.498561672	-0.626220879	-0.151971811	0.169452385	0.163387445	-0.144503385	-0.018897728	-0.193831713	0.129488186	-0.258460831	-0.428381343	0.436704065	0.053754922	-0.267634514	0.021265624	0.036814891	-0.27116142	-0.573047092	-0.027458935	0.171531832	0.065701296	0.476092053	-0.040414913	0.104888756	0.16109976	-0.306240612	-0.11660368	0.301745095	0.20323539	0.317739994	-0.052181742	-0.097085183	-0.092079086	-0.04717468	-0.046674975	0.121357574	-0.106326551	-0.050414547	-0.04137773	-0.132034281	-0.021475312	-0.099380139	-0.040728789
89	20	89	-2.458626202	-0.254878732	0.057184173	0.178857801	-0.30640961	-0.295713481	0.196955149	0.051936566	0.071206659	-0.19222051	-0.104727003	-0.088926478	0.314236623	-0.002297512	-0.347378973	-0.101596125	0.036306538	-0.105704329	-0.034162882	0.24458545	-0.319865607	-0.070235012	-0.055656204	-0.240882833	0.011890106	-0.024763035	0.184792097	0.281810845	0.034482864	-0.08657497	-0.02372203	-0.064322882	-0.36940652	-0.100726726	0.080625572	-0.057329024	-0.029591866	-0.240109811	-0.034174195	-0.056254492	0.035647893	-0.122182475	0.037247125	0.021117306	0.08461081	-0.007073472	-0.073021789
90	20	90	-1.881167603	-0.014823478	-0.312645331	-0.296021854	-0.023395109	0.046038328	0.078043715	0.067812721	-0.206173228	0.090432852	-0.118782779	0.319009547	0.260253496	0.180040493	-0.010817134	-0.210421147	-0.198753167	0.307679545	-0.106598025	0.07957069	-0.122233829	-0.24834934	-0.000923687	0.309965631	-0.097208969	-0.340332322	-0.061741398	0.332841736	0.076796543	-0.034875565	0.07354088	-0.05278831	-0.10035408	-0.078025966	0.103957516	-0.189857935	-0.1411613	0.039225819	0.080383323	-0.047765279	-0.031282936	0.068634179	-0.029961624	-0.112855957	0.084784773	0.224596205	0.166229246
91	20	91	-3.94222144	0.878711472	-0.2045795	-0.865533812	-0.582010674	0.605567297	-0.351563908	0.399980708	-0.097310751	-0.331937495	-0.25111346	0.08347255	0.250055985	-0.130994173	-0.136383484	-0.102212513	-0.028330042	-0.227650799	-0.17708722	-0.301953918	-0.178208838	-0.129480064	-0.169234736	-0.052319637	0.160611325	0.135506659	-0.256907908	0.101761513	-0.002753466	0.026609747	-0.364860832	-0.008921879	0.033281551	0.220512649	0.041780482	0.029930736	0.270341282	-0.076867751	0.161653282	0.093421076	0.150793954	-0.051108046	-0.22248966	0.021891035	-0.234610552	0.088266846	0.241798711
92	20	92	-3.816574992	-0.152915959	0.222539018	-0.299146295	-0.256959231	-0.042742223	-0.104180464	0.089049207	-0.111927502	-0.297495375	-0.032964662	-0.295334287	0.084017415	0.380180595	-0.010041376	0.38916083	0.435809797	-0.037308614	0.014854602	-0.051665003	0.724346166	0.199046708	0.305585183	0.272867555	-0.206702695	-0.28739289	0.196476148	-0.155256152	-0.195589396	0.224130857	-0.034781124	0.134487647	-0.055794972	-0.035082072	-0.42281203	-0.113920529	-0.063761932	-0.124663752	0.049815835	-0.222749883	0.287691701	-0.065872529	-0.055570371	-0.15040721	0.028880513	0.124934128	0.06845636
93	20	93	-4.594829828	0.546019091	0.034152991	-0.289084909	0.146558757	-0.427761284	-0.159404619	-0.137019494	0.213771351	-0.364663814	0.251392406	0.055285896	-0.002223047	-0.052978604	0.257358627	0.159849932	-0.45541004	-0.055731443	0.340697483	-0.112562286	0.305788191	-0.120061748	0.293987561	0.128363305	0.353405182	0.182981504	-0.058952934	-0.113991041	-0.223922982	0.085637515	-0.497765874	-0.184213377	0.006414816	-0.199287942	0.041768007	-0.417773358	0.037837097	-0.320746347	0.085211761	0.390466313	0.007347734	-0.344566644	-0.064875389	-0.060526505	-0.081669277	-0.177598946	0.108402187
94	20	94	-2.102765387	-0.162493039	-0.3406515	-0.390893381	-0.094001247	0.006846939	0.186408264	0.08489276	0.042530193	0.261617946	0.185487943	0.251738296	0.207305226	0.03181354	0.141605144	-0.032209904	0.063494157	0.165421018	-0.029225982	-0.137844505	0.167635101	0.061918944	-0.045858871	0.113588943	-0.046353132	-0.18040276	-0.263198055	0.097730569	0.097610969	-0.244038619	0.400990234	0.133422432	-0.052254887	-0.208616957	0.138977427	-0.062797778	-0.108956626	-0.045444446	0.02013309	0.020083003	0.008274545	-0.029005077	-0.171556555	-0.149610634	0.100371719	0.01287863	-0.175874831
95	20	95	-3.999730021	0.189536567	-0.324202231	-0.081339469	0.117727469	0.318300075	0.357785034	-0.261187908	-0.130413452	-0.225864551	-0.306943308	0.057944268	0.059830691	-0.153888815	0.2452281	-0.248591494	0.087790642	0.196130557	0.270864779	0.112563563	0.098866533	-0.140035147	-0.356869466	0.090282184	0.134612988	0.320807691	0.10500431	-0.167859137	0.205980759	0.073568391	0.012495891	-0.011623217	-0.037631371	-0.019806144	-0.227797259	0.120227042	-0.056644025	0.482419688	-0.270100195	0.316117692	0.090684525	0.002569007	0.012590881	0.029389344	0.131483458	-0.157110412	-0.06116252
96	20	96	-3.070732611	-0.208430061	0.345405079	-0.428213645	-0.558347687	0.276752557	0.074279389	0.111041118	0.508359806	0.713787459	-0.276655429	-0.040305038	-0.288245869	0.171215282	0.139208296	-0.208424702	-0.141688968	0.188528756	0.015867746	0.02287847	-0.062924671	-0.02942257	-0.032203365	0.49488218	0.127483586	0.048205117	-0.446294121	0.102153383	-0.228647713	-0.142652763	0.131843369	-0.26608389	-0.098838157	0.428160496	-0.067664528	-0.245347308	0.200200246	-0.023677285	-0.021878813	0.056667263	-0.086228364	0.000784191	0.187052196	-0.139816084	-0.176561795	0.152373671	0.043607787
97	20	97	-3.806860439	0.316013189	0.235077446	-0.330876312	-0.186938947	0.053156267	0.187104007	0.482147671	-0.247769142	-0.721231327	-0.464155612	0.087469424	0.045773853	-0.116892524	-0.069799358	-0.087458522	-0.236446648	0.393885519	-0.392724937	0.219564072	0.174785415	0.102140045	0.023161198	0.401479308	-0.026296327	0.162752454	0.029063742	0.124310117	0.019334533	0.083487361	0.086137161	-0.029448187	-0.223009286	0.262754549	-0.125225044	-0.23108093	0.10665157	0.246943726	-0.098606673	0.260219491	0.072035226	-0.137021316	0.294332934	0.057607322	-0.234451126	0.10848078	0.124768462
98	20	98	-1.782685167	0.142201883	-0.38122636	-0.293837804	-0.333271135	-0.134903295	-0.156251017	0.175687453	0.031193962	0.230880349	0.125195144	-0.126776381	-0.150881963	-0.03073657	-0.088255975	0.037881962	-0.129684472	0.147705825	0.064224721	-0.076499059	0.041536895	-0.015690889	0.196120395	-0.103808774	0.094232099	0.021833119	0.10489712	0.0690458	-0.238689011	-0.090288791	0.112626692	-0.015304885	-0.107686699	-0.076230727	0.10635281	-0.126501881	-0.050421591	0.220662198	0.008404841	0.008780916	-0.114942289	0.099746492	-0.057298814	-0.036965961	0.0347481	0.185499614	0.007372794
99	20	99	-0.704846139	-0.043623114	-0.391580273	-0.450059273	0.083995582	-0.203860247	-0.142417236	-0.090010524	-0.287962016	0.20028716	-0.125848213	-0.111053749	-0.297381558	-0.126778899	-0.171097605	0.053518139	-0.009897869	0.208068768	-0.038818847	0.104448641	0.15696023	-0.01114223	0.069642871	-0.071294313	-0.149127205	0.19189275	0.084070744	0.001254705	-0.174341031	0.088617521	-0.160745633	0.08911436	0.10829552	0.070220701	0.029256432	0.020823499	0.174068683	-0.196974474	-0.09272384	-0.039793488	0.075971048	0.067916525	0.093885899	0.180954236	0.231005736	0.142242439	-0.01543023
100	20	100	-3.195288651	-0.825526989	0.366003219	-0.109875948	-0.086210775	-0.066071733	-0.089237578	-0.156873791	-0.013820805	0.421917797	0.005756952	0.036027249	0.038703675	-0.068938634	0.121397848	0.271139701	0.292738385	-0.202439761	0.278573175	-0.43811967	-0.320098856	0.267779508	-0.204368778	0.098008041	-0.026085344	0.179681406	-0.200974164	0.085111728	0.113400608	-0.284385065	0.210237251	0.18122914	-0.101215567	-0.160535403	0.166588066	-0.085204515	-0.055397412	0.024155279	-0.154355067	0.31933065	0.215091982	0.417466022	0.146149207	0.056094874	-0.029351308	-0.167394612	-0.012243355
101	20	101	-1.553840686	0.269070829	-0.462292531	-0.074519657	-0.038414059	0.003870387	0.040629888	-0.021802069	0.223357926	-0.002381316	-0.219119191	0.029178932	-0.167998925	-0.341413894	-0.113506988	-0.183948423	0.070391561	0.002956088	0.220702109	-0.055109083	0.144651348	-0.07177101	-0.000130633	0.005024251	0.051246279	0.21087936	-0.077594314	-0.060689087	0.079854902	-0.019102875	-0.010533411	0.064923761	0.009023671	-0.033555312	-0.012762998	-0.219292851	-0.09636447	0.203999196	-0.185228151	-0.153044526	-0.089834505	0.033084385	-0.007186488	0.07774178	-0.095643725	-0.149015326	0.088378263
102	20	102	-5.222129363	0.185880516	-0.157140105	-0.675604538	0.651236382	0.912654447	-0.084029339	0.104710929	-0.833988741	-0.30678013	0.292226688	0.207103183	-0.283930351	-0.01990557	-0.552558026	-0.08725676	0.374677479	-0.231713814	-0.134829308	-0.022035907	-0.566121438	-0.252420886	0.652044071	-0.219462983	0.085801401	0.152199615	-0.219033756	-0.229220089	-0.021751138	0.054573914	-0.403763912	0.186174363	0.056978963	-0.287821075	0.193349179	0.013209118	-0.279109919	0.182415835	-0.194352434	-0.383066694	-0.325508638	-0.130105793	0.103621452	-0.405253156	-0.274107636	0.115382907	-0.387209843
103	20	103	-1.039566159	-0.26447571	-0.2673158	-0.455072851	-0.170209165	-0.202268157	0.175332753	0.310755373	0.013204714	-0.056769085	-0.192375486	-0.29271745	-0.025453678	-0.07371006	0.282726764	0.214170575	0.034905675	-0.105932739	0.101856277	0.077816197	-0.496914793	-0.066587172	0.021519868	0.037346847	0.006757091	0.032273681	0.054423711	-0.03362529	-0.055544126	-0.109226353	-0.102360694	-0.040497099	-0.330961323	-0.021978804	-0.127933062	-0.110762502	0.05563853	0.038201006	-0.090865636	-0.022053163	0.181942959	-0.059519663	-0.063447506	-0.073382429	-0.106965529	-0.008868682	0.108164264
104	20	104	-1.215979171	0.065488614	-0.308923968	-0.349508354	-0.252303083	-0.10521474	-0.161667898	0.19158876	0.051817905	-0.058842634	-0.096798856	-0.216883124	-0.10150017	-0.102682384	-0.185075566	-0.108776828	-0.28126834	-0.242407937	-0.07599177	0.365787839	0.089954922	-0.173938373	-0.166042302	-0.049730731	-0.077971215	0.069281829	0.085143067	0.099933293	0.108598576	-0.216117152	0.07691967	-0.102841108	0.14387703	-0.181204113	-0.080793544	-0.141735788	-0.103015869	-0.132437903	-0.111797262	-0.092102975	0.15491948	-0.018171335	-0.078638785	0.017028936	-0.113958822	0.036931165	-0.056502601
105	20	105	-1.113400173	0.103778346	-0.723879742	-0.430878009	-0.244122863	-0.026739112	0.181760866	-0.077210509	-0.049823066	-0.004820653	0.267042431	0.298643916	-0.139337555	-0.352425556	-0.378151873	-0.093385655	0.137542832	0.11208892	-0.337197849	0.045945202	0.172623243	0.258262783	0.183517234	-0.093355633	0.069048728	0.176360385	-0.120913079	0.046982413	-0.041887287	-0.202149977	0.032020955	0.116607007	-0.103710325	-0.147554686	0.19141676	0.251696507	-0.238890918	-0.084908693	-0.170179127	-0.238303111	-0.044941993	0.019050962	-0.085407849	-0.12775114	0.088272291	-0.058147687	-0.010827888
106	20	106	0.185004122	-0.108357127	-0.579547355	-0.272129583	-0.14090582	-0.432327898	-0.049797648	0.027849178	0.193555019	-0.175914765	0.155991641	0.0263547	-0.155464418	-0.118259143	-0.209387945	-0.075294912	-0.144060801	0.147653955	0.144199279	0.034934617	0.016078834	-0.017879237	0.04572731	0.126338013	0.012933664	0.037520461	0.114328231	-0.052375529	0.10252102	0.00598534	-0.090269786	0.149010541	0.086577778	0.184711949	-0.119971722	-0.007839511	-0.010642381	-0.04814516	-0.109702041	0.117457328	-0.086753658	0.033847204	0.016617469	-0.069730381	-0.087856294	-0.005791572	-0.02526413
107	20	107	-2.505050312	0.81091388	-0.680509628	-0.576567039	0.265215916	0.000926268	0.411447882	0.336601649	-0.076246856	-0.028430466	-0.242767277	-0.413082736	-0.479383082	-0.270642168	-0.137493698	0.036346461	-0.037558045	-0.530090083	0.007526208	-0.022720407	0.349195978	0.228810945	0.068314619	-0.059653571	-0.097193526	-0.223985278	-0.222411061	0.046755291	0.157394939	-0.049489415	0.268140519	0.0654148	0.201126914	0.143702289	-0.004624451	-0.124127226	-0.191274893	0.229344615	0.161754809	-0.129458256	-0.124209474	0.073946927	0.249174	0.093788171	-0.13849721	0.030488618	-0.100251414
108	20	108	-3.188896935	0.76727228	-0.14889898	-0.472728955	0.2283756	0.088153088	0.129273764	-0.30009336	0.258066977	-0.023381691	-0.214608351	0.135183622	-0.212397935	0.192122033	-0.095726986	-0.072349037	-0.260424773	-0.22289788	0.207552461	0.01490157	0.618667393	-0.006239414	-0.142161965	0.002428339	-0.321103335	0.280181165	0.407205948	-0.097341895	0.392104312	0.300270416	0.107635279	0.260203594	-0.125840721	0.007556193	-0.086694417	-0.11819729	0.219378748	0.126072276	0.039706967	0.264977514	-0.059230922	0.158672646	0.11066271	-0.071186838	-0.055444475	0.075881616	-0.126521705
109	20	109	-1.410341374	-0.007300129	-0.17037098	-0.444874654	-0.461018012	-0.575234052	0.074608641	-0.390227864	0.144544829	-0.143089039	-0.059715993	0.182277453	0.004251426	0.083476261	-0.056582811	-0.28267482	0.097724076	-0.166092839	-0.108692859	-0.080675965	0.101419771	0.24295786	0.264319184	-0.112192963	-0.006943738	-0.098074061	-0.100001648	-0.160443408	-0.087643839	0.301003426	0.034874369	-0.015010077	0.04141746	0.083925035	0.008108128	0.158632598	-0.05456216	-0.069371599	-0.156561754	-0.016586975	0.040099212	0.117005992	-0.00070821	-0.250926717	0.108042471	-0.234814887	0.113680955
110	20	110	-1.935747607	0.053567567	-0.274319168	-0.036474571	-0.012296013	-0.112436111	0.350943917	0.150800933	-0.137432267	-0.305699813	-0.351034886	0.040662377	-0.058009303	-0.049817565	0.162623375	-0.038547815	0.072945985	-0.011890803	0.007208988	0.141993748	-0.249141614	-0.064966568	-0.137236616	-0.266957251	0.076060094	-0.014136628	0.178113117	0.011806562	0.023686304	0.137320693	-0.064942118	-0.014102088	0.239661716	0.046415823	0.085505563	-0.070776371	-0.176310556	0.009873694	-0.047989753	0.096737754	0.038398115	-0.040990098	-0.024931937	-0.198555801	-0.157440526	0.038672658	0.042192986
111	20	111	-2.599162769	0.613556932	-0.685770304	-0.611627848	0.026890409	-0.27652899	0.347197289	-0.225891654	0.004621168	-0.198406274	-0.080964375	0.050406074	-0.065991839	-0.25482875	-0.04550728	0.050583338	-0.183329417	-0.344525359	0.080158736	-0.152876197	0.262332535	0.228999426	0.125955735	-0.416637161	-0.16550969	0.060792835	0.032236566	-0.045170269	-0.343906514	0.009850362	-0.041867588	-0.178218466	-0.344691399	-0.08297728	-0.155024642	0.077302848	-0.073458412	-0.06526748	-0.21306828	0.046477588	0.107063029	-0.139130439	0.079145623	-0.073113443	-0.120101992	-0.021920662	-0.025679855
112	20	112	-2.506152331	0.357851616	-0.531534784	-0.055692146	-0.18901529	0.287393544	0.4601864	-0.192477823	0.123731354	0.280606805	0.170182644	0.210617743	-0.290566582	-0.077028664	0.169090522	0.119037317	0.327222992	-0.049585337	-0.128274401	0.036082283	0.082188634	0.017955531	0.299111969	-0.348882356	0.041794497	0.190847485	-0.144198028	0.159855176	-0.203238145	0.233571132	0.059409715	-0.097506567	-0.11930818	0.035115411	-0.018572092	-0.229949727	-0.22587583	-0.107848295	0.082716967	-0.11454288	0.151476014	-0.03941663	0.214500758	0.225323432	0.133151022	0.012953767	-0.045507329
113	20	113	-2.315816952	0.578379275	0.123074352	-0.808127852	-0.194218234	0.144570393	0.018482667	-0.097860492	-0.157176169	0.129684967	-0.081070056	-0.201903155	0.07827966	-0.14801254	0.325816069	-0.301582651	0.270354832	0.12078645	0.288613762	-0.295382106	0.051073995	-0.246330992	-0.343194404	0.044724256	0.051630467	-0.382701785	0.133658623	-0.021764333	-0.111499043	0.06538805	-0.248147422	0.026857352	0.053655955	0.056027132	-0.121995472	-0.187490246	0.111903037	-0.224575403	0.113006011	-0.025414125	-0.258040771	-0.205112643	-0.041022668	-0.442053877	0.167007965	-0.11953958	0.217565724
114	20	114	-3.630958739	1.267227941	-0.952159587	-0.025102612	0.492522142	-0.449978168	-0.357526423	-0.304799167	-0.276183565	-0.118122553	0.207650412	0.318763097	-0.714494968	-0.152011262	0.011049174	-0.237843076	0.236284033	0.330448131	-0.376091201	-0.178408245	-0.206086166	-0.438553191	0.056373429	0.297083921	-0.016653892	-0.080437825	0.105831601	-0.327560545	-0.169505235	-0.107627232	-0.155382595	-0.026259106	0.01574828	-0.236704537	0.089384862	0.172939092	0.119706981	0.007274158	0.106412937	0.117487393	0.071425696	-0.101025205	0.271261086	0.141981208	0.170765835	0.118722348	0.046836014
115	20	115	-1.498425499	0.492070101	-0.586511359	-0.20015004	-0.04829147	0.127816477	0.520596707	-0.235156715	0.167405992	0.128429316	0.25001721	0.130429266	0.022730749	-0.146185116	0.009016938	-0.143493887	-0.242448653	0.039997078	-0.269729856	0.073845068	-0.053540248	-0.051593383	-0.075805165	-0.214577444	-0.110552544	-0.103836144	0.039013053	0.134943996	0.121837125	0.001468796	0.197469568	0.368969434	0.007299403	-0.154124537	-0.082845156	-0.028200372	0.154057357	0.011365386	0.007011375	0.139665539	-0.007904393	-0.15960432	-0.035097493	-0.114734117	0.126681479	0.121569109	-0.130922649
116	20	116	-2.825578458	1.867567059	-1.190721067	-0.714817646	0.526319934	-1.024153921	0.216620133	-0.216247365	0.575256518	0.199939367	0.124343636	-0.108896983	-0.281734667	0.043161032	-0.343939147	0.381482334	0.202546086	-0.196388419	-0.070225743	0.023562931	0.040079068	-0.345412959	0.048481492	-0.039660696	-0.257311766	0.037433694	-0.250245529	0.121909768	0.071162932	0.268944455	-0.07951434	-0.001768027	-0.368587359	-0.071851677	-0.175447961	-0.00292391	0.246052178	0.096355827	-0.095428872	0.197989104	-0.201123838	0.216922464	-0.026202459	-0.108008415	0.094748787	-0.106105887	-0.015406528
117	20	117	-1.164311087	-0.076743014	-0.618989286	0.837884448	0.123073652	0.091177395	0.276043689	-0.343349958	0.339631613	0.065473635	0.021728823	-0.020387251	0.077648062	-0.3636039	0.357948659	0.008584868	-0.047781242	-0.045960461	-0.070733111	0.027394243	-0.020867888	-0.228683399	-0.162416596	-0.26682933	-0.025593898	-0.056742938	-0.058182476	0.086513733	0.136861505	0.299927563	0.416137749	0.180939855	0.123034572	-0.295897638	0.141182683	-0.089776783	0.239039614	-0.078497485	0.080596799	-0.090518099	0.105601126	0.00325938	0.167643777	-0.202616546	-0.145761558	0.128418573	-0.096377045
118	20	118	-1.044221275	0.101073595	-0.289944053	0.052189027	-0.14077201	-0.409403759	0.07348715	-0.076283311	0.082384496	-0.212809429	0.063238601	0.180419856	-0.175783897	-0.023790659	0.105805314	0.326593897	-0.004191449	-0.273226162	-0.16317614	0.036781422	-0.186766908	-0.14693115	0.080405884	-0.122904164	-0.143765378	-0.071709991	0.022925971	0.170823871	-0.031832569	-0.007980568	0.072448152	0.120944312	0.12461665	0.164867812	0.04380283	-0.072023737	-0.020818104	0.0052333	0.098164158	0.150420789	-0.103080268	-0.139267902	0.02163812	0.004609138	-0.022242928	-0.154812271	0.084828314
119	20	119	-1.830844155	0.752098267	-0.559988671	0.716374159	1.460435555	0.486541656	0.358301098	0.100276304	0.110391848	-0.052904794	-0.025567746	0.011705916	0.221999756	0.395945283	-0.139618221	0.404834177	0.072673378	0.004897841	0.053390239	-0.251232279	0.00182147	0.089496973	-0.371833897	0.218404666	0.019434038	0.134217091	-0.307764383	-0.03587299	0.007462186	0.054605792	-0.018433464	0.211498201	0.044127168	0.066341554	-0.21160398	0.085367403	0.109387778	-0.138239363	-0.211766876	0.11011961	-0.183175983	0.079942508	0.080659076	-0.073144739	0.041801216	-0.098325932	0.066049714
120	20	120	-2.287904824	-0.173964587	-0.012540633	0.193671871	-0.235237928	-0.167385685	-0.041942237	-0.12845207	0.371386688	0.264397419	-0.122042551	-0.040357822	-0.175935919	-0.073857814	0.039431325	-0.027104797	-0.131456757	0.027626719	0.075056252	0.0436786	-0.136573228	-0.223993526	-0.233380797	-0.023858441	0.069385929	-0.124511829	-0.074355443	-0.29679135	0.205781241	0.039500779	-0.288570399	-0.066843421	0.311100959	0.368912454	-0.064402615	-0.14827185	-0.116922979	0.077221519	-0.130992249	-0.063346139	-0.100004673	-0.044927049	0.119195065	0.14838967	0.097911339	0.001347424	-0.098944432
121	20	121	-1.655040778	-0.081645248	-0.27691096	-0.118193587	-0.272403443	0.109926779	0.093717694	-0.137942637	0.158074744	0.137121002	-0.267878961	0.240429007	0.2323398	0.06444891	0.237104442	0.187932725	0.041768823	0.105406245	0.04984292	-0.258793285	0.064431084	0.278801324	0.184168061	0.40386163	-0.075723147	0.044797649	-0.074656882	-0.030192329	0.083430103	0.170295114	0.025159425	0.030751372	0.048132292	0.33452686	-0.071097402	-0.023651624	-0.217805241	-0.027450555	0.100675104	-0.109603524	0.125178866	-0.076740437	-0.029771238	0.086683232	-0.033398371	-0.054548043	-0.131064243
122	20	122	-1.817088567	0.341188721	-0.491943339	0.976933674	0.337833555	0.243372155	-0.412528127	-0.047727146	0.266324702	0.413436911	-0.116514741	0.258383417	0.095751489	-0.213491148	-0.092472561	0.083210261	-0.047206025	0.128783068	0.103712851	-0.220949951	0.389952156	-0.016951054	-0.174645334	-0.212437958	-0.232011208	0.091638588	-0.122915788	0.072776278	-0.075648489	0.181913497	-0.206642463	-0.196406375	0.338255194	0.06909166	-0.175049193	-0.257993653	0.043231248	-0.035643556	0.215274648	-0.13541302	-0.026789744	0.210549972	-0.005389015	0.040179283	-0.057676004	-0.15823611	0.059033298
123	20	123	0.310741095	-0.026654557	-0.473890448	-0.009441759	-0.28152879	-0.442572461	0.095480985	0.073197184	-0.014893642	0.103012578	0.125035246	-0.140623832	-0.073545001	-0.132258836	0.07712572	0.046021711	0.002772072	-0.054643502	0.185026395	-0.154961224	0.097240112	-0.034951442	-0.027288654	-0.314488013	-0.073217265	-0.069479555	-0.089294646	-0.022996736	0.002830588	-0.071045693	0.215838294	0.085796107	0.033461846	0.147979991	-0.049739682	0.086681912	-0.154831366	-0.106169704	0.0168081	0.013202242	-0.185291015	-0.006602721	-0.010987432	-0.104227318	-0.022289048	-0.05658094	-0.08910007
124	20	124	-1.40789096	0.123330599	-0.305230375	-0.241496919	-0.093374994	0.117418583	0.40171613	0.120277754	-0.012704138	0.333726379	0.032125626	0.288762214	-0.085941621	0.14793738	0.106352777	-0.097149837	0.040098697	0.134343163	-0.012031934	0.147993962	0.162276715	0.136151815	-0.061691655	0.050867496	-0.305531554	-0.116355341	-0.041004317	-0.133291706	0.075231285	-0.056041648	-0.14287947	-0.030285928	0.118605472	-0.054241154	-0.244860606	-0.042343729	0.144704334	0.120562866	-0.055641334	0.06763801	0.254965543	-0.14367393	-0.279501043	0.031210084	0.219360792	0.132465848	0.086610449
125	20	125	-1.492713757	0.31321998	-0.862045833	-0.071589155	0.394902369	0.427441908	0.199942829	-0.141749089	0.049740195	0.269496963	0.237332074	-0.158477325	0.004270896	0.294560835	0.126626885	0.027900902	-0.049132979	0.024072393	-0.012887077	-0.026766192	0.334905998	0.057246618	-0.19435974	0.258151322	-0.018588215	-0.121621231	-0.16306624	0.180451606	-0.025040409	-0.148550686	-0.018775001	0.07370293	-0.024344549	-0.017898618	0.131359752	0.115717334	-0.210779863	0.069434661	0.102948	0.073673601	-0.113577121	0.057550982	0.151179043	0.113556339	-0.027387228	0.237675092	-0.021849235
126	20	126	-0.568367866	0.320631266	-0.768737702	0.039031554	-0.046080867	0.515775133	-0.028134052	-0.393302266	-0.232181527	0.026551037	-0.128099575	-0.289243212	-0.307891361	-0.244143975	-0.009816866	0.155701688	0.148014169	0.187265823	-0.072805019	0.0535851	-0.136159067	-0.213745887	-0.02285491	-0.095077193	-0.187013639	-0.003671069	0.004991504	-0.113073957	-0.049754151	-0.115068205	0.037920794	0.083723188	-0.048896696	-0.142505424	-0.03616477	0.038607044	0.031265456	-0.190360916	0.0304359	-0.053758931	-0.002626053	0.010127868	-0.129348246	0.136857987	-0.190465191	-0.004987712	0.018812725
127	20	127	-0.184573087	-0.279897471	-0.634568767	-0.16597654	0.075679281	0.123280317	0.311429888	-0.089065806	-0.142783799	-0.025134541	0.134078655	-0.128791366	-0.219420448	-0.108825165	0.009719311	-0.151155899	0.06228248	-0.119612376	-0.130551065	0.019207342	0.090720587	0.041521207	-0.158058094	0.010396035	-0.048818157	-0.007582042	-0.050962075	-0.046539317	0.199845559	0.081180886	-0.013118194	-0.032295607	0.090631404	-0.017348615	-0.137528155	0.180184373	0.010141723	0.18827609	-0.011181761	-0.016867195	0.107186546	0.040424787	-0.017572289	0.060795367	-0.018312306	0.060582969	0.001788252
128	20	128	-0.141908835	0.140093448	-0.711004194	0.005052584	-0.141366673	-0.331208598	-0.031370866	-0.017258388	-0.231211772	0.283559207	0.014476745	0.432335887	0.056512039	-0.134381207	0.110707587	-0.215398432	-0.084524699	0.023984263	0.199464036	-0.202485203	0.303873519	-0.031179008	-0.190697046	-0.143916462	0.004537611	-0.157128329	0.16423016	0.129719403	-0.131436646	-0.08966863	-0.104475322	-0.079891135	0.285499043	-0.145712753	-0.00869262	0.176011992	-0.044030315	0.004583273	-0.04222915	-0.066390173	0.053653139	0.089271049	0.05301466	-0.294307457	-0.353088998	0.028642973	-0.067837026
129	20	129	-0.583567859	0.53790742	-0.835071091	-0.150513419	0.161410556	0.038497692	0.157722294	-0.542148264	-0.185246008	-0.001844355	-0.010318594	0.01748719	-0.159258738	-0.306798502	0.115939842	0.109856221	-0.110066449	0.307348665	-0.011976065	-0.001165494	0.285042487	-0.023210141	0.038856013	-0.194322698	-0.111288277	-0.149517384	0.086326916	-0.075670305	0.144023396	-0.020775616	-0.084210306	0.161267037	0.245036005	-0.029646877	0.011969624	-0.104910105	0.055220892	0.14536025	-0.069790126	0.018336597	0.018142335	0.024982313	0.059242223	0.051377589	-0.054774299	-0.128278565	0.110675231
130	20	130	0.365990806	0.475849712	-0.963168088	0.154379693	0.302130366	0.696581113	0.308169031	0.161844525	0.020058052	-0.170192831	-0.003382338	0.200989268	-0.153320775	-0.240218972	0.075516369	-0.282423936	-0.009017252	0.053577357	-0.089193095	0.014434246	-0.055716092	0.186705057	0.108896075	-0.032521649	-0.10415837	0.153696127	-0.013674918	0.190105412	-0.02730906	0.112856292	-0.015336709	-0.01031257	-0.113365376	0.096957232	0.191784744	0.08219559	-7.19E-05	0.015662955	-0.004531886	0.195522796	0.009591202	-0.071068036	-0.039978138	-0.071178993	0.022163362	0.072194494	0.026645992
131	20	131	-0.103101311	-0.320749738	-0.432923893	-0.182958084	-0.02039174	0.033212462	-0.048671793	-0.088081868	-0.142449899	-0.200085232	0.127153229	-0.088844992	-0.074569132	-0.049637682	-0.082113093	-0.198270622	0.149548758	0.218333889	0.141291148	0.059507299	0.070419968	-0.122927034	-0.007957649	0.018512355	-0.330937477	0.051957976	0.096440688	0.171992302	-0.062722489	-0.064792827	0.05138869	-0.208847274	0.038716778	0.024631168	0.27849136	-0.040737027	0.116729426	0.082936682	-0.100215977	0.370872551	-0.14241102	0.047594996	-0.106513355	-0.114742159	0.061642898	-0.079040192	0.01403108
132	20	132	-0.200979416	0.06455069	-0.638300167	-0.432128096	-0.259368367	0.024168946	0.020496168	0.062383275	-0.276407495	0.06345361	0.112298568	0.082558957	0.108454159	0.022702229	0.182142826	0.079343278	0.032321228	-0.114610412	-0.075734152	-0.185576879	-0.093603544	-0.046570606	-0.009817307	0.272711447	0.063185132	0.332543578	-0.158615008	0.189414444	-0.043521488	0.131649813	0.235239205	-0.054276365	-0.023095932	-0.23308831	-0.066945279	-0.309019883	-0.067578316	0.005705778	0.002918665	-0.202386919	0.091493715	-0.130568298	0.068901522	-0.047579097	0.033994301	-0.037398231	0.129098151
133	20	133	-2.313877407	0.299600554	-0.196314368	-0.7560926	0.153918182	0.198013159	0.415109341	-0.044671576	0.238480748	0.049891733	0.186922132	0.075165101	0.295727842	-0.040759907	0.263967792	-0.042759516	0.209006403	-0.345031332	-0.188202967	-0.016309284	0.301959725	0.009195514	-0.308752522	0.39313341	0.038161431	0.21643435	0.070070556	0.099326864	0.199697095	0.039335293	0.018198887	0.191603428	-0.124435566	0.029346737	0.086721456	-0.075168686	-0.126304887	0.024229209	0.054928754	-0.35066428	0.066503379	-0.064136052	-0.298787556	-0.189657	-0.085864266	0.036321676	0.051154123
134	20	134	-0.736974633	0.212440153	-0.804605975	0.095389234	0.055694089	0.10120777	-0.005014091	-0.080983792	0.102228732	0.115400361	-0.001551124	-0.101306461	-0.059401207	-0.037020036	-0.044400565	0.078092385	-0.036137624	0.031791012	-0.255656406	-0.224881674	-0.058974492	0.290080831	0.01515983	0.051846685	-0.149517065	0.138393581	-0.162385755	-0.225578602	-0.110334899	-0.161496753	0.048314753	-0.016723075	0.024697257	0.038750354	0.160856423	0.050997168	0.066010812	-0.041357404	-0.093069979	0.026967181	0.167023936	0.002654731	-0.035755908	0.11593476	0.039133339	0.191741327	-0.080465521
135	20	135	-1.082897732	0.433665563	-0.909278131	-0.017706122	0.012954805	-0.085994251	0.229470204	-0.040741737	-0.308757455	0.056096388	-0.074072671	0.350159624	0.150335691	-0.009836673	0.111482707	-0.458824984	-0.295083305	-0.340323765	0.214309135	-0.129416027	0.134740026	-0.033733045	0.002480668	-0.044353612	0.122982284	-0.058710026	0.033253984	0.160349979	-0.269526184	-0.135361384	-0.13152678	-0.022519062	0.011397207	0.072852673	0.103792525	0.140572363	-0.12548353	-0.168422791	-0.064832635	-0.010386382	-0.289021707	-0.13776666	0.003528361	-0.02572966	0.046435688	0.104712177	-0.19492946
136	20	136	-0.660341282	0.622940358	-0.550370088	-0.390997486	-0.037811135	0.387699348	0.064161083	-0.284937583	0.112478307	0.059567075	-0.146409149	-0.008176876	0.072283793	0.092526132	0.071203839	-0.013301127	0.057324202	-0.034388616	0.431579353	0.027203872	-0.033527148	0.143755858	0.062593665	-0.083658891	0.031148607	0.019645917	-0.070341654	0.118156785	-0.210767309	0.025527183	-0.22340019	-0.240965043	-0.20258436	0.025996035	-0.031496533	0.157692051	0.015227339	0.140643123	0.005991318	-0.11733647	0.062772153	-0.023152789	0.115746237	-0.081226282	-0.125928963	0.185362108	0.195611412
137	20	137	-2.794852706	0.33851818	-0.258846348	-0.533252238	-0.475606212	0.244204504	0.45867711	0.614406203	-0.167182288	0.113691665	-0.081766447	0.158332549	0.342566289	-0.011156012	0.124788499	-0.152316489	0.074204575	0.02856195	0.495347673	-0.21911471	-0.233336961	-0.368288694	-0.25027844	-0.190985995	0.346077116	-0.392526489	0.076285041	0.274470081	-0.532948397	0.176725412	0.18186145	0.237789004	0.387626404	-0.008706041	0.141693551	-0.172684562	-0.319952942	0.019097898	-0.187967182	0.293923159	0.16202334	0.13539779	-0.082802981	0.377532653	-0.185451567	0.038747291	0.025287036
138	20	138	-1.469927597	-0.256927742	-0.245275771	0.226402653	-0.092161751	0.191923962	0.120870005	0.265761908	0.478567049	-0.024414722	-0.103325367	0.170938606	0.0150092	0.051351538	0.00385334	0.047279871	0.135543212	0.140879467	0.12381198	-0.27773915	-0.267842899	-0.032677967	0.326679317	0.17918238	-0.041616144	0.054519721	-0.244148049	0.013374058	0.156940606	-0.373834453	0.203001371	0.070932224	0.047046038	-0.133956279	0.124349831	-0.028084597	0.099504373	-0.144699901	0.150690424	0.144752468	-0.015452217	-0.075459958	-0.105680855	-0.016598067	-0.129187493	0.162244319	-0.194053688
139	20	139	-1.111161643	0.13899327	-0.312104424	-0.074119239	-0.055405552	-0.031760879	0.041349978	-0.221032262	0.024004558	-0.029695872	0.245555595	-0.008424849	-0.192664181	-0.342623888	0.031528586	-0.129844118	-0.054265152	0.125773582	-0.213514253	0.132918218	0.126287847	0.202712333	0.055549724	-0.015736418	0.126100386	-0.03200095	0.225715169	0.064056068	-0.090937297	-0.133729235	0.241410889	-0.09644229	-0.053309447	-0.410352844	-0.13648721	-0.036304878	-0.181239448	0.177015924	-0.114306891	-0.13185373	0.001744589	0.047159199	-0.194675823	-0.00704113	-0.012441436	-0.217360027	0.056168389
140	20	140	-0.723528066	-0.057350478	-0.372946727	-0.363662783	-0.18995782	-0.175025837	0.098611467	-0.219305773	-0.14114911	0.17409558	0.043277367	0.092414729	0.348325159	0.251360807	-0.002472196	-0.144959871	-0.313803446	-0.065866854	0.271027911	-0.196548248	-0.015068564	-0.031036825	0.189521305	-0.089552407	0.140775105	-0.015654614	-0.049927052	0.184076241	0.015716714	0.148602017	0.002758479	-0.156646686	0.029481133	0.433854253	-0.09840395	-0.018234884	-0.147688267	-0.138495559	-0.12335052	0.145847411	-0.185960066	-0.065511806	-0.031838113	0.04011874	0.049490379	-0.070392592	-0.058491919
141	20	141	-1.693305753	0.132274478	-0.597848397	-0.156437325	-0.165962451	0.253587466	0.270921191	0.203485173	-0.203703062	0.079996234	0.201472038	0.040141497	-0.137750285	0.015287302	-0.437962296	0.091079745	0.162784565	-0.024823715	-0.199716874	0.15269134	-0.288610387	-0.039363177	-0.074524906	-0.18998228	-0.075530947	0.257365801	0.131628226	-0.027463594	0.032444868	-0.084072489	0.02636953	0.044902578	0.087640092	-0.137727968	-0.233952404	-0.027262071	0.250284564	-0.033039528	0.016946193	-0.190598317	0.199859939	-0.146626178	-0.126956259	0.152566282	0.069902846	-0.084667866	-0.158264024
142	20	142	-2.199877083	-0.49205128	-0.108949847	0.049446219	-0.259125732	0.2186268	-0.699840902	-0.04488077	-0.342106417	-0.078226414	0.118419245	-0.010010506	-0.024650131	0.239943283	0.080656977	0.242539375	-0.377335143	-0.360038588	-0.611022855	-0.576251972	0.011726231	0.216402945	-0.238525397	0.069689252	-0.130090476	0.000562047	0.341151754	0.316688147	0.093992374	-0.193710442	0.125316958	0.235768418	0.039748093	0.10909665	-0.188570136	-0.352794769	-0.032238557	0.146520428	0.315223262	0.266596619	-0.106381459	0.441908891	0.102494072	-0.102924686	-0.076328651	0.068611412	-0.160581958
143	20	143	-1.977615793	-0.06169914	-0.429528976	-0.36876554	-0.498312609	0.251846498	-0.164456657	0.759927701	-0.385117028	0.222763434	-0.085303497	-0.11476205	-0.01278149	0.106465252	0.129389559	-0.457972606	-0.432381086	0.295200033	0.039028562	0.031677009	-0.039845851	-0.024509133	-0.055192936	0.098962643	-0.204230166	-0.529531509	0.057084989	-0.295105656	-0.06809648	-0.458691918	-0.050150926	-0.140172013	0.117401737	-0.012456249	-0.16723716	0.194394036	-0.028585261	-0.124375395	0.053776019	0.143490699	-0.062148174	-0.14869222	0.071355479	-0.267660497	0.299657182	-0.112158561	-0.244170429
144	20	144	-0.321454963	-0.07930214	-0.297073309	-0.096596593	-0.211773373	0.0149882	-0.18544666	0.221270202	-0.093331748	0.041727527	-0.008295554	0.080054028	0.161930826	0.152292616	0.002114583	0.130968319	0.056818222	-0.136826547	0.048308381	-0.189795049	0.060146871	0.012585534	0.056721311	-0.047876568	-0.010791789	0.191380668	0.127376895	0.027350799	0.123486708	-0.192388835	-0.16428503	0.007691704	0.021293876	-0.128254044	-0.097611721	-0.105030925	0.166543368	0.131027407	-0.223597398	-0.118330729	-0.213398331	-0.222932944	0.066375898	0.170776527	0.029742908	0.089004433	-0.061073488
145	20	145	-1.942365861	0.329862301	0.102710942	-0.215680862	-0.090902923	0.095264504	0.393198665	0.053400621	-0.040448828	-0.212767577	-0.22645526	0.354829816	-0.2049479	0.093565156	0.055346446	0.162575228	-0.24044076	-0.189816819	0.334732576	0.136344274	0.196670945	0.221149262	0.415660373	0.106662606	0.141346432	-0.206481298	-0.088866004	-0.062116964	0.183785908	-0.085218776	0.005597332	0.015378036	0.497919513	0.007888514	-0.024084254	0.064658191	-0.118376888	-0.067062223	0.085658419	-0.011067915	0.153623647	0.090991238	-0.005055836	-0.386387513	-0.116970303	0.026252389	0.071580045
146	20	146	-2.893068495	-0.02230588	-0.294610622	-0.011749893	0.107696043	0.14811168	-0.096009308	-0.002305607	0.108305394	0.061511976	0.367104224	0.120894032	0.114616772	0.160251987	0.18137348	0.016868354	-0.249320333	-0.511707764	-0.106621355	0.178054078	-0.014836934	-0.359023091	-0.034918305	0.316613688	-0.342693487	0.376066932	0.117122331	-0.034651331	-0.094936167	0.334173011	-0.026615224	-0.131182886	-0.007670222	0.246150908	0.024808949	0.55257137	-0.03996803	0.135846784	-0.054142015	-0.350726696	-0.008782709	0.191450991	0.175324915	0.268795602	0.141448448	0.17428823	0.132378482
147	20	147	-1.424635299	-0.000105014	-0.512061764	-0.116026298	-0.358312262	-0.401536289	0.196979105	-0.058037011	-0.120735485	-0.484684752	-0.434196367	0.394856721	-0.027885768	-0.058182927	-0.057052582	0.124333828	0.114064194	-0.084734917	-0.10188683	-0.366557576	-0.264973836	0.635845036	-0.199242242	-0.048588134	0.294421051	0.01077708	-0.22636592	-0.035314419	0.109059128	-0.212788898	-0.020942473	0.165293972	-0.144086365	0.123333328	-0.080129207	0.040023568	-0.054541542	0.093752092	0.234448766	0.065577584	0.134262275	-0.223081092	0.043631045	-0.067211629	-0.010330336	0.066246769	-0.070203965
148	20	148	0.793580297	0.429093419	-0.853393918	-0.171392247	0.284708972	-0.420750867	-0.192166988	-0.105170352	0.027567667	0.105664015	0.014922737	0.063760304	-0.234538558	0.096070431	-0.068257185	0.027309287	0.063840996	0.045657494	-0.126067357	0.02257917	0.141190015	0.050441292	0.094165314	-0.174339244	0.104841902	-0.18923576	-0.048180731	-0.085482481	0.259182578	-0.084680714	-0.077778815	0.022015437	-0.060153182	0.093332931	0.011057657	0.075276172	-0.002937807	-0.082267204	-0.111268323	0.096631526	-0.07468432	0.001263441	-0.114691772	-0.108206334	-0.114218258	-0.019224641	0.0279698
149	20	149	-1.450166417	0.047551432	-0.516006934	0.63450549	0.017115638	-0.075275094	-0.186231218	-0.252155049	0.176479965	0.209450542	-0.08758544	-0.202989509	-0.224841395	-0.189979485	0.027140979	0.208774186	0.024209669	-0.470447531	-0.002771013	0.015956103	-0.165923538	-0.100765328	-0.059168182	-0.05621211	-0.173456409	0.136973089	-0.215648842	-0.075168414	-0.043966498	-0.016485346	-0.152148046	0.211847919	0.247112118	0.110563065	-0.094080733	-0.16550621	0.279438015	-0.17071778	-0.061056945	0.051837497	0.022387768	0.055572188	0.044695098	0.104364081	0.041739992	0.011574022	0.031584194
150	20	150	0.320697788	-0.414086359	-0.4948674	0.119599711	0.072264534	0.044122683	0.177526004	-0.059301775	0.070490887	-0.025204102	0.252712704	-0.056285615	0.098001105	-0.080588861	-0.200216964	-0.041706499	0.151446956	-0.113585397	-0.093870439	-0.024029186	-0.035900351	-0.055134605	-0.203024753	-0.096719353	-0.152486154	0.120931436	0.166164334	0.077480817	0.023735887	0.018217323	0.067831475	-0.025691967	-0.160214598	-0.035903645	0.019883338	0.098615649	0.140199991	-0.014603675	0.150482965	-0.121422129	0.053875328	-0.057978609	-0.036258522	0.067421319	0.111571975	-0.019244279	0.135071516
151	20	151	-1.718754837	-0.219481011	0.01499267	-0.042460247	-0.418027356	0.139542315	-0.194804843	-0.04364915	-0.380309567	0.350858722	-0.372871205	0.345894889	-0.221872597	0.075722368	0.282127413	0.294297619	-0.031082662	-0.037990465	-0.065427547	-0.41743358	-0.269821632	-0.219584413	-0.037146022	-0.17464958	-0.347531132	-0.416006763	0.377320814	-0.00155873	-0.066864216	-0.100552515	0.073368713	-0.258889209	-0.133290177	-0.036746762	-0.096457995	0.052682002	0.06711646	-0.005462783	-0.018612318	-0.008383586	0.134424111	0.019299836	0.033336046	-0.086084135	-0.050477966	-0.195713272	0.191657116
152	20	152	-3.08281388	0.288251094	0.127616809	-0.229034551	-0.209755622	0.305326084	-0.639069548	0.061649773	-0.1942064	-0.183140926	-0.186423916	0.006921424	0.303055302	0.413515752	-0.157108311	0.320067731	-0.046730182	-0.234376374	-0.660281059	-0.372725454	-0.225333595	0.363620927	0.013889595	-0.004718061	-0.018760185	-0.073856885	-0.448844646	0.085455849	-0.12733247	0.014684742	-0.119166466	-0.050340874	0.002687656	0.14911735	0.184659277	-0.173167696	0.104493068	-0.009333324	0.125000104	0.058741032	-0.091016696	-0.065317979	-0.095332006	-0.122193932	-0.139095188	0.009949483	0.363119648
153	20	153	-2.175607496	0.044168434	0.111722105	0.171260839	0.111580588	0.411921767	-0.572264946	-0.118373819	0.009015917	-0.018371468	0.206078081	0.151376883	0.180311436	0.666215538	-0.276776034	0.145620477	-0.181854255	0.100933552	0.113737355	-0.159401687	-0.005166232	-0.099161234	0.032986966	-0.148501249	0.14256309	0.067675599	0.11078351	0.116107927	0.129696239	0.271523497	-0.17425472	-0.103205368	0.008980975	-0.211258026	0.002846903	-0.078946791	0.130124596	-0.107462359	0.04893706	-0.173820359	0.153051472	0.018797858	-0.018465867	0.092805733	0.090070458	0.080398836	0.13371126
154	20	154	-1.497800578	-0.057267961	-0.241698445	-0.442686959	-0.053118361	-0.431091269	-0.157661168	-0.082342471	-0.013790579	-0.26678027	0.348944114	-0.073519632	0.163433634	-0.111711513	0.162641087	0.335520193	-0.343074672	0.077056982	0.012605369	-0.088626471	0.020906519	0.051144334	-0.033061345	0.074876774	0.057217327	0.080342488	-0.026820322	-0.172908949	-0.300887316	0.235628461	-0.211846111	-0.028473551	0.053849352	-0.23346769	0.180020424	-0.228760392	0.222065691	-0.194231048	0.221643333	0.27990109	0.056709929	-0.296175276	0.043070294	0.027012501	-0.060024493	-0.073310918	0.134541265
155	20	155	-0.844495658	0.217892563	-0.770814564	-0.31943524	0.084477349	0.065576972	0.112241275	0.069155624	0.01702864	0.087260472	0.335917515	0.35047194	-0.107138698	-0.121256405	0.004490606	-0.049031779	0.098658403	-0.104810431	-0.344938138	-0.090460375	0.267426343	0.191050295	-0.009214674	0.050585837	-0.088898907	-0.025005323	-0.02565809	0.060750855	0.067866698	0.012663755	0.222114334	-0.011027422	0.044612234	0.053025961	-0.02460543	-0.147701557	0.077379591	0.041085549	0.10719185	-0.106428313	0.034232055	-0.068840203	-0.134455362	0.175815169	0.03236251	0.053752311	0.024687543
156	20	156	-1.005526842	0.067581307	-0.386067699	-0.238551571	-0.378212569	-0.137001919	-0.196422099	-0.103360597	0.083563165	-0.261045765	0.03562511	0.155762765	0.054218172	-0.194841031	-0.07417437	-0.262822347	-0.281005571	0.160026484	-0.088759192	-0.020305003	0.03386723	0.071344555	-0.231890153	0.025584016	0.106412731	0.165794167	0.007088651	-0.014904085	0.077066041	-0.10077242	0.243584357	-0.318676837	-0.125631155	0.013653111	0.024184864	-0.11067905	-0.004544294	0.098461408	-0.239279719	-0.054959555	-0.028681817	0.067323316	-0.089601207	0.038005512	0.124214633	0.00908209	-0.25643179
157	20	157	-2.599965336	0.265806818	0.50861126	-0.574914569	-0.667857415	0.38581602	-0.398180659	0.191499239	0.493494175	0.668429996	-0.455323794	-0.375553233	-0.19273727	0.041769819	0.004332666	-0.178639286	-0.068709319	-0.02799132	-0.160991334	0.104161276	0.006468416	-0.246033407	0.149949894	-0.070498372	0.196241106	-0.050020855	-0.264286215	0.280701931	-0.293766159	-0.051179596	-0.071719998	-0.112268419	-0.237295027	0.107444422	-0.137976581	-0.091533345	0.117383388	0.11224018	0.114729223	0.21550587	0.021415782	0.031956116	-0.168537278	-0.046722455	-0.259760695	0.204878685	-0.192304058
158	20	158	-3.137386463	-0.092144262	0.35486817	-0.325508652	-0.378042168	0.028706747	-0.025505361	0.307962097	-0.384028594	-0.408504765	-0.182032869	0.01050219	-0.167901244	0.19873202	-0.106348769	0.155489426	0.005990371	-0.023797475	-0.535846299	0.35352552	0.127436431	0.19500659	0.204059572	0.278842625	0.101690363	0.143561188	-0.059303557	-0.111562712	-0.131658334	0.122818804	0.151483395	-0.126343186	-0.161293121	0.298376312	0.0308084	-0.047476988	-0.014614734	0.186090714	0.003894646	0.105629994	-0.074646589	0.079768875	0.12738996	0.174671152	-0.122118864	0.002247831	0.002649972
159	20	159	-0.013991071	-0.031095246	-0.511056875	-0.448713447	-0.200464191	0.193610133	0.141142091	0.081800383	-0.020924287	0.205522118	0.150621138	-0.172158555	-0.164109986	-0.140478861	-0.209873988	0.025827015	0.164498558	0.061318337	-0.112186332	0.140348944	0.258437429	0.010101776	-0.074828485	0.041202496	-0.111124817	0.115898886	0.188780572	0.114139422	-0.10685933	-0.222639839	-0.136353208	0.055992312	-0.046317886	-0.090930385	0.086133948	-0.000294017	0.219664633	0.019380673	0.130912122	-0.022204472	0.073038959	-0.099935178	-0.17249688	0.074038555	-0.051163018	0.095345521	0.065074679
160	20	160	-0.280785529	0.294202239	-0.678557063	-0.053163633	-0.160692373	0.094761687	-0.22894806	-0.103627968	0.010845586	-0.233882869	-0.083104553	0.045298154	0.043650216	-0.202810947	-0.175967565	-0.020753708	-0.158083233	-0.077222023	-0.160303481	0.074035292	0.121887182	0.135667371	0.015687858	-0.023440608	0.025632232	0.228196623	0.023369253	0.086118454	0.003329608	0.086768183	-0.130118793	0.061115784	-0.089613722	0.093221648	-0.137394716	-0.094661426	0.048852361	-0.088996525	-0.129888957	-0.192478293	-0.003034467	0.112984122	0.019815137	0.191999118	0.046066957	0.130316867	-0.186325244
161	20	161	-2.658279626	-0.358733904	0.022749939	-0.536886305	-0.015016813	0.115701144	0.054035787	0.092921868	0.031024595	0.126223073	0.188036137	-0.023952247	-0.09877023	0.077834158	0.031578275	0.408994763	0.400832045	-0.301546738	0.25255374	-0.243319648	0.102896167	0.127886108	-0.201825013	0.071946961	-0.319633311	0.263339912	-0.105829851	0.069456865	0.392523961	-0.331944056	-0.002906807	0.251068175	-0.065525977	-0.013346678	0.146149272	0.041008939	-0.110968284	-0.222090047	-0.223846658	0.237299149	0.041286413	0.12324835	0.209759094	0.055858588	0.129754653	-0.059869447	0.020185548
162	20	162	0.147563673	-0.030542753	-0.437915067	-0.175609943	0.106811406	0.070564133	0.09466345	-0.181823661	0.053834238	-0.065612096	-0.041463733	-0.083965118	-0.071773516	-0.029310178	0.138505145	0.057667713	0.091397297	0.001365101	-0.010252516	-0.036647427	-0.064087293	0.121912996	0.144708107	-0.048499248	0.028097252	0.154458285	-0.112631254	-0.07180044	-0.056520348	0.098437767	-0.083245501	0.095537144	-0.004982525	-0.040008178	-0.00321938	-0.020900078	-0.002712864	0.080132109	-0.052519044	0.076530864	-0.08120509	-0.208089965	-0.136815197	0.043377762	0.038189884	-0.112224427	0.000394338
163	20	163	-0.856901111	-0.389730396	-0.260865392	-0.106701739	-0.119531912	0.324852823	-0.170331488	-0.098662261	-0.373204286	0.098237573	0.036824475	0.34969979	-0.14503361	0.181302286	-0.262364454	-0.05323411	0.108112053	-0.131514394	0.274750575	0.456359836	-0.197181146	-0.173027071	0.401285421	-0.126782555	-0.128512897	0.204490491	-0.065169562	-0.405860509	-0.023449557	0.130833506	-0.153935128	0.137471588	-0.007997205	0.039394198	0.015765303	0.017221958	-0.097262345	0.135470803	-0.131201927	-0.030755135	-0.162017195	-0.13888323	0.270528489	-0.166012077	-0.075882996	0.195665424	0.061660311
164	20	164	-0.279531675	0.065518545	-0.479620511	-0.240703768	-0.010852618	-0.140171841	-0.188930279	0.020951254	-0.124090502	-0.082555399	0.045583456	-0.029596099	-0.160552402	0.012703321	0.089945977	0.049790398	0.005497823	0.079111378	0.055645061	0.046282971	-0.062422481	-0.083071043	-0.001266903	-0.081899411	0.045180304	-0.045960133	0.140290928	0.064054851	-0.069660967	-0.037032703	-0.139669732	-0.170177003	-0.069224097	-0.010838095	-0.104005671	-0.021963405	-0.01944937	-0.027110204	0.033198439	0.074584474	-0.011293332	0.017373724	-0.020947356	0.061315434	-0.044638101	-0.097079725	-0.035126393
165	20	165	-0.112689425	-0.560590192	-0.24037794	0.352670868	-0.2122794	0.034563947	-0.422636579	0.066763455	-0.163791784	-0.184804006	0.144828577	0.058522307	-0.098533027	0.055753156	-0.250019261	-0.061301615	0.012318378	0.088406338	0.40366163	0.433167768	-0.009158012	-0.358510785	0.175578899	-0.056997518	-0.171433291	0.2835618	0.121262286	0.04400107	0.103080634	-0.042546015	-0.040649857	-0.111561189	0.202319792	-0.081296968	0.102946236	-0.080282321	-0.248319354	0.133526272	0.032350264	0.109412344	-0.281767482	-0.212503276	-0.14016622	0.107774861	-0.007860297	0.00643966	-0.05632416
166	20	166	-0.794711663	-0.147519322	-0.282972583	-0.442793322	-0.159195496	0.028221227	-0.178652663	-0.220285916	-0.270122738	0.010684681	0.299839471	0.017579747	-0.071159562	0.128585525	-0.148591554	-0.212720027	0.113919421	0.128057339	-0.449667994	-0.108976281	0.201883268	0.157473168	0.063242928	0.063266713	0.345992515	-0.060295318	-0.233812915	0.04720432	-0.040824937	-0.147436368	-0.21381055	0.21351282	0.050913181	0.21687238	0.062546088	0.226957827	-0.106055657	-0.191812119	0.048104761	0.271955736	0.020256653	-0.032200897	-0.022851371	0.085825738	-0.001203608	-0.0168298	0.069729962
167	20	167	-1.544098738	-0.259241829	-0.493131113	-0.166085656	-0.075462095	-0.106115632	-0.67758127	0.645276405	-0.236111772	0.008331134	0.421560691	-0.233766833	-0.321669099	-0.230483825	-0.51914037	-0.318920755	0.137457147	-0.170358064	0.230149996	0.540511921	-0.100260614	-0.163000995	-0.308417753	-0.082004668	0.098373087	-0.005659235	0.207747062	-0.234539192	-0.070962627	0.33456114	0.017660014	0.254483393	0.019803448	-0.131291657	-0.423889084	-0.147856814	0.175978228	0.181838249	-0.042301512	-0.039150883	-0.108882211	-0.098856378	0.02105151	-0.085394792	0.051169393	0.099722159	-0.061082104
168	20	168	-1.742681884	0.101415072	-0.181243733	-0.544455085	-0.279280231	0.4292933	-0.105259253	0.337111225	-0.149485528	0.116454151	-0.182719576	-0.039614293	-0.207156454	-0.138750426	-0.047886321	-0.292216659	-0.26068998	-0.050428175	-0.16863446	-0.163583646	0.18350321	-0.239993422	-0.116995037	-0.097580885	-0.217742813	0.127714365	0.163546328	0.069052325	0.130502706	0.473288314	-0.081193449	0.00795574	0.101025934	-0.162057158	-0.098141727	-0.066235918	0.108320957	-0.095123776	-0.072386886	-0.125666073	-0.125616975	0.141604932	0.042447266	0.016529533	0.011378231	0.002312178	0.074091073
169	20	169	-1.883651978	0.226449567	-0.289736582	-0.307929285	-0.027198305	0.0448851	-0.193983011	-0.258848425	-0.262264906	0.145020232	-0.35016296	0.350944896	-0.492432086	0.030406327	0.098047216	-0.018032899	-0.107054252	-0.405592392	0.190586633	-0.156066707	0.254386979	0.037238395	0.144302705	-0.153269675	-0.246959976	0.065406956	0.310894454	-0.134456276	0.378135692	0.25132244	-0.04689317	0.299242645	-0.085570658	0.180732757	0.000702236	-0.046473171	0.172379808	0.196799343	-0.194576338	0.187071956	-0.061826216	0.230431302	0.110684887	-0.008779318	0.048429607	0.040098373	-0.242367833
170	20	170	-1.752749839	0.297502883	-0.081320296	-0.367889536	-0.416259585	-0.280201	-0.095761857	-0.547442207	0.102033159	0.059552197	-0.095242413	-0.164968827	-0.293562284	-0.051568834	-0.061716015	0.023320978	0.00187773	-0.083465951	-0.272270612	-0.150132142	0.110489333	0.259156364	0.296253376	0.06243701	-0.07328104	-0.004712816	0.084744655	-0.283764283	-0.112336139	0.282184151	-0.022271686	0.144603677	0.434142915	0.021314204	-0.07310996	0.111087015	-0.013966681	0.014536994	-0.049413463	0.155664385	-0.215786256	-0.082482477	-0.147074467	0.043402578	-0.114633411	-0.030691158	0.13524792
171	20	171	-1.494227495	0.368240734	-0.602464177	0.326108716	0.214698773	-0.094600608	0.178878568	0.147146813	0.289455107	-0.195608727	0.075139535	-0.128324674	0.029549131	0.002452451	-0.023559524	0.055702313	0.010209708	-0.214973471	-0.434664058	0.089284665	0.045218018	0.036186376	-0.137615567	-0.033960814	0.150009316	-0.271745084	-0.11663022	-0.063117882	0.097147781	0.256188912	0.108396166	0.085180818	-0.114198148	0.236150658	-0.091206079	-0.061412907	-0.164063243	-0.049370474	0.025397944	0.068289903	-0.334824942	-0.106652659	-0.239973964	-0.011723251	-0.134876073	0.103884593	-0.109731334
172	20	172	-1.716411826	-0.027725438	-0.508761526	-0.052494234	-0.027884013	-0.134133814	0.470153547	0.089304643	-0.206595949	-0.129204859	-0.032254825	-0.148740782	-0.426581224	-0.372531628	-0.003910142	0.314051849	-0.181245755	-0.070575849	-0.002527874	0.01840538	0.089826583	0.036674649	0.279457937	-0.243800124	-0.100227505	0.129462095	0.032642087	-0.076588887	-0.148694989	-0.000958525	0.034533056	0.101348878	-0.354091131	0.052111154	0.130175039	0.1248384	0.133528201	-0.086941324	-0.165063559	0.076240741	-0.095827801	0.062717741	0.066695289	0.142217363	-0.053171708	-0.018718337	0.02936793
173	20	173	-1.891178714	-0.313414089	-0.162124168	0.224980978	-0.06492426	0.317286596	0.257193511	0.303754101	0.1238207	0.128690649	0.034775075	0.103135618	-0.078545896	-0.15434845	0.037570135	-0.04567104	0.310485911	0.122310785	-0.226091335	0.217613873	-0.048595616	0.030022195	0.089001535	-0.011619553	0.156428812	0.123609095	-0.2619664	0.226806137	-0.066807218	-0.291088151	0.002062129	0.246621408	-0.110665067	-0.144940495	-0.014909223	0.072611881	-0.040208794	0.088506407	-0.088479472	-0.084718402	-0.119305426	0.012948857	0.075286194	-0.023548589	0.03259697	0.090555302	-0.013188926
174	20	174	-1.664183959	-0.280207856	0.255180414	0.024920908	-0.316487314	-0.003292189	-0.074097069	-0.291580926	-0.32510406	-0.281361295	-0.156827806	0.067578288	0.173460697	0.292966769	0.406355348	-0.456064099	-0.073387677	-0.072858206	-0.125928782	-0.227392757	0.096834564	-0.044800388	-0.319259311	-0.069285118	0.060216646	0.155828348	0.039553804	0.310496069	0.098574335	0.166092933	-0.070417997	-0.079225745	0.009401753	-0.08307409	-0.003762439	0.018643303	0.05097949	-0.016018069	0.115129541	0.103987413	-0.260397021	-0.088171071	-0.149727747	0.078814111	0.117810427	-0.049876865	0.248339559
175	20	175	-0.665374986	0.496049306	-0.373969348	-0.07034094	-0.240623734	-0.500601701	-0.25649328	0.128622251	-0.110903897	-0.144859548	0.228706861	0.125123449	0.034763432	0.054992196	-0.164767163	0.121445109	-0.198613206	0.001564677	-0.053002292	0.049967892	0.1676936	-0.065142255	-0.145491967	-0.052462588	0.025234935	-0.018822178	-0.158877834	0.113960889	0.224717969	-0.087584118	-0.021933543	-0.323381609	0.095154349	0.074551535	-0.131764422	-0.034577217	-0.118919405	-0.193452587	-0.078072894	-0.113141768	-0.047524714	-0.073958253	0.223040434	0.184878732	0.301745845	0.204349163	-0.19500776
176	20	176	-1.135596466	-0.194161562	-0.306962686	0.083308214	-0.07494439	0.283054007	0.252835246	-0.119002805	-0.199363975	0.06907336	0.171836168	-0.056395065	-0.08630026	-0.041046844	-0.077080194	-0.066729787	0.068634706	-0.112137521	-0.208714793	-0.009801449	-0.083439194	-0.026259745	0.219926426	-0.054653992	-0.23247819	-0.037502921	0.037266425	0.092462145	0.010301055	0.052227125	0.04961036	-0.108152798	0.226507488	0.06494875	0.022529863	-0.107402325	-0.017683162	0.018493877	0.147622267	0.166264662	-0.011928891	-0.133622151	0.233567471	0.089909019	0.10113011	-0.086889923	-0.038575642
177	20	177	-2.806295589	0.006511096	0.186846357	0.28549134	0.379666096	0.357934037	0.170330562	-0.258854851	-0.192568926	0.208158869	0.039189545	-0.017457101	-0.301122333	0.115850777	-0.368267239	-0.094038399	0.400529632	-0.475651521	0.055054706	0.204411113	-0.223343348	0.126014287	-0.167401784	0.14196734	0.042414625	0.293855756	-0.164584138	0.044931228	-0.119584657	0.237694099	-0.05433108	0.034800356	-0.172841557	-0.255060063	-0.293875653	-0.462075202	0.006750979	-0.025907934	0.139385234	0.118392091	-0.023042502	0.190788469	-0.08414369	0.108197509	0.245624418	-0.056361765	-0.200092261
178	20	178	-2.209476507	0.004335964	-0.377406396	0.28695644	0.240072765	0.100374341	-0.178710921	0.039371102	0.20788281	0.038863819	0.034354262	-0.226954528	0.054628624	0.221554477	-0.011772499	0.235799926	-0.077143856	0.116363568	-0.129409061	-0.161183012	0.115462137	-0.182592143	-0.074612714	-0.171214388	-0.177911171	-0.032852774	0.27950468	-0.013116474	0.110481021	0.114767513	0.021422797	-0.039991299	-0.01531508	-0.151143576	-0.118630307	-0.137881259	0.176296913	-0.063338941	0.041086968	-0.009597539	0.179431998	-0.146645991	-0.083208663	0.051352202	-0.005844253	-0.067358673	0.036976819
179	20	179	-0.590594518	-0.769579437	-0.159137432	0.785219832	-0.228691143	-0.092354841	0.101088407	-0.151714389	0.249748018	0.096305397	-0.048146287	-0.033109826	-0.18212975	-0.021090741	0.01215746	-0.090163191	-0.065555975	-0.101859167	-0.050456995	0.028345821	-0.2097549	-0.141481409	0.158788233	-0.038453831	-0.126592745	-0.092200076	-0.118837266	-0.04339078	0.079622195	0.033574101	0.094937325	-0.003701398	-0.040034828	0.099213536	0.090706119	-0.003860005	-0.007084647	-0.071167661	0.207432187	0.104702714	-0.079777338	-0.117351852	0.021164584	0.043572443	-0.016732506	0.03519963	0.100421806
180	20	180	-3.611963316	0.183669454	-0.449381348	0.093359387	0.47377767	-0.179472575	-0.149165374	0.204191924	-0.113926401	0.082090343	-0.150871836	-0.21598929	0.258149654	0.133466148	0.029480854	0.055091662	-0.124033405	0.2499412	-0.252462715	-0.429239766	-0.352729762	-0.153930401	0.104829	-0.063523539	-0.204291919	0.137912793	-0.483856069	0.247387545	0.217772386	-0.071352339	-0.030329785	-0.093852399	-0.085776654	-0.109548304	-0.022876881	0.22202672	0.145171533	-0.056583697	-0.197240859	0.049752594	0.001857528	0.030283261	0.058355828	-0.074998122	-0.015884921	0.21334909	0.036949355
181	20	181	0.162807811	-0.509291355	-0.50898877	0.467262275	-0.190065449	0.302075207	-0.296615294	0.075383795	-0.19849051	-0.408189186	0.170526156	0.090735409	0.1373803	-0.129790723	-0.17197722	-0.189189317	-0.127977192	0.040972797	0.289888912	0.013216963	0.021388191	0.064068739	-0.135918818	0.089794965	0.072059833	0.085849833	-0.081750177	-0.044844383	-0.059010788	0.114612061	-0.044032984	-0.159528562	-0.124790741	-0.004213105	0.019001691	-0.018905681	0.168521098	-0.035283876	0.000253989	-0.029756703	0.003619496	0.037055561	-0.098198501	-0.054062923	0.195326867	-0.014772881	-0.054995077
182	20	182	-2.696299132	-0.082623449	0.115866127	-0.182236333	-0.565299291	-0.083821383	0.076697775	-0.114132512	-0.044900783	0.091387445	-0.242061709	0.206991556	0.228983589	-0.047938762	0.064919903	-0.138742984	0.305779236	-0.176019593	-0.066958784	-0.022647303	0.109584121	0.112937605	0.361843284	0.126586695	0.274130798	0.072599656	0.015050005	0.213700674	-0.558211494	0.283813724	0.272719079	-0.002167573	-0.220972204	0.221553303	-0.12745499	-0.001668376	-0.135953419	-0.108149629	0.114368105	-0.012397682	0.136558018	-0.303383178	0.086940357	0.193993495	-0.280929151	-0.113342894	-0.0902796
183	20	183	-0.610305795	-0.311789979	-0.165512506	0.21323421	-0.281194277	0.00915049	-0.425243761	-0.172102472	-0.040836546	0.05994782	-0.239762842	0.131976045	-0.24202786	0.110566858	-0.027817561	-0.33362916	0.010533544	-0.009641932	0.247470652	-0.2523777	0.490015883	-0.147882983	0.090113787	0.122005059	-0.125178019	0.25902347	-0.156436848	0.184481707	-0.180955023	-0.088053871	0.028176842	-0.205022638	0.081540021	0.130858206	0.017556783	-0.136382522	0.111641199	-0.019019711	0.138406343	0.004299021	-0.034126364	0.169048673	0.003359798	-0.052653995	-0.120114258	-0.122277484	0.054019107
184	20	184	0.268528115	-0.584489035	-0.264502101	0.310575953	-0.104309659	-0.170387246	-0.374928386	-0.087744748	-0.163650585	0.043222175	0.228548656	-0.074036125	-0.05096704	-0.07898432	-0.106874371	-0.048809758	0.029041368	-0.161395806	-0.012015841	-0.01993607	-0.005019497	0.090554352	-0.077067683	0.093888681	-0.051613922	-0.083219906	0.121832544	0.046057066	0.012077013	0.087712908	0.019555397	0.164443563	-0.012155701	-0.016867619	-0.008648275	0.177038903	0.020617967	-0.071593545	0.074492107	0.027438338	-0.064215907	0.018461588	0.106942369	-0.017951248	-0.020631393	-0.092373886	0.001500932
185	20	185	-0.543630773	-0.457604648	-0.161885316	0.022790811	-0.224972361	-0.100152789	-0.259826896	-0.083117456	-0.116360756	0.183537857	0.217550185	0.096111803	-0.101246751	-0.077200484	-0.156951919	-0.090411299	-0.055807112	-0.083765899	0.005171433	0.067276948	0.144898321	0.098964161	-0.193882548	-0.116530795	0.00255013	0.048962066	0.013809996	-0.096220459	-0.051020394	0.194263756	0.002286042	-0.173740113	0.09272644	-0.025424194	-0.09783556	-0.021019092	0.14970023	0.116280918	-0.01549104	-0.001225176	-0.099959365	-0.025520669	-0.212731761	0.151934317	0.059082595	-0.015672784	0.180467359
186	20	186	-0.689704654	-0.195339491	-0.509908172	0.348538187	-0.138742929	0.050950762	-0.06075768	-0.114273062	-0.190510783	0.072250409	0.202143703	-0.105213338	-0.10458441	-0.150441885	-0.012419723	0.019624575	-0.086340372	-0.105032498	-0.176354346	-0.10876674	-0.09202555	-0.054908755	-0.056262976	0.059783461	-0.009211473	0.121355717	-0.123703541	0.029227193	-0.051790193	-0.183462313	-0.180929943	0.06033657	-0.094317157	-0.066600831	-0.052716114	0.031323407	-0.047447811	-0.029502441	0.081542342	0.09014962	-0.204380336	-0.043036065	-0.041575141	0.105765305	0.004708653	0.085743123	-0.013814343
187	20	187	-0.485890785	-0.09877668	-0.535406989	0.467547479	-0.056005826	0.579637657	0.027349978	-0.139920914	0.098766331	-0.055125392	0.348142155	0.048256635	-0.040049101	-0.009006813	0.064866375	-0.046130336	0.084903994	0.005925403	0.085655526	0.188791947	0.093641863	0.270493412	0.039765017	-0.110963547	0.029346801	-0.08957596	-0.173099713	-0.078499918	0.029672775	-0.200876436	-0.147362512	-0.107151573	-0.029606848	-0.048836231	-0.013918679	0.000828635	-0.051574555	0.10848428	-0.0137008	-0.059480788	-0.04395545	-0.210228744	0.049857372	0.239759471	0.0050709	-0.049063618	-0.045180691
188	20	188	-0.988263983	-0.359962071	-0.27639589	0.057740446	-0.216446951	0.431831013	0.068431437	-0.066513624	-0.224921232	0.054722865	0.102165118	0.070120584	-0.207189381	-0.221604885	-0.129073666	-0.140004572	0.304738435	-0.41041365	0.147082603	0.097576256	-0.130973659	-0.052598146	-0.369824829	0.005514888	0.029656957	-0.072661175	0.044175986	-0.182031591	0.118030113	0.075721638	-0.004202715	0.014403365	-0.04387316	0.062750755	-0.208249945	-0.152246136	-0.174043937	0.317957531	0.036621336	0.058812706	0.04771997	0.069942549	-0.024449445	0.050897763	-0.081019046	0.132578517	-0.020654193
189	20	189	-0.14281521	-0.56181121	-0.195772417	0.357135488	0.150720518	-0.105870122	-0.00670164	0.031151405	0.068124905	0.130866248	-0.043976682	0.164513477	0.05652865	-0.139508775	0.053268465	0.095598495	0.068105083	-0.098066987	-0.100244446	0.038210137	0.00733798	0.138680012	0.085840877	-0.206960055	0.0880907	-0.164092162	0.285462665	0.179940108	-0.151307293	0.043369051	0.005833229	-0.248403263	0.268802916	-0.163303971	0.131667642	0.115657215	-0.037480937	0.176981939	0.003099778	0.051239029	0.119485341	0.026062207	0.033205924	0.142271572	0.040811635	-0.098269726	-0.007835913
190	20	190	-1.547241463	0.046123443	-0.412538209	0.058913986	-0.122390402	0.416000684	0.204014385	-0.174155027	-0.061613079	-0.007037439	-0.191737319	0.138714636	0.356078479	0.003748412	0.191303983	0.265584379	-0.309029614	0.074565013	0.14906842	0.502742797	0.074408575	-0.557318561	0.316703577	0.002288513	-0.170974067	-0.103668832	-0.080565025	0.186913869	0.28701059	-0.169155989	0.192723047	0.015702255	-0.079693839	0.145145362	-0.274846745	0.076987735	-0.021630824	-0.16146711	-0.110878644	-0.160421657	0.145407336	0.067566702	0.050735544	0.122388518	0.03717592	-0.081828704	-0.007459185
191	20	191	-1.949124486	0.574809545	-0.521234179	0.146312452	0.09085148	0.371516772	0.083373493	-0.206512207	-0.134027811	0.276171725	-0.100364587	0.500197032	-0.148998855	-0.188655075	0.351822662	-0.202331975	-0.057643792	0.129497833	0.088901651	0.058833634	-0.409557132	0.473525406	-0.116925407	0.141447614	-0.338152852	-0.029595849	-0.185838967	0.017696091	-0.152219708	-0.120257378	-0.103876022	-0.009845761	0.150694764	0.258334965	0.065723198	0.166261036	-0.166207772	-0.011056693	-0.115909433	-0.030074408	-0.059899278	-0.097120275	0.031729431	0.115939864	0.211057156	-0.091929314	0.186736724
192	20	192	-0.273737918	-0.081843056	-0.47661132	0.217745028	-0.060013193	-0.219124022	0.243413646	0.129387943	0.254580426	-0.057659261	-0.065306438	-0.099326736	-0.152128214	0.082257144	-0.036989581	-0.148363249	-0.028624391	-0.092693531	0.117114011	-0.096957904	0.11425097	-0.071257354	0.126485085	0.037963357	-0.017004715	-0.112331175	0.21617684	0.050617394	-0.035741956	-0.10753311	-0.020838081	-0.145445674	0.089521418	0.030270186	-0.010295241	0.026607985	0.097854491	0.028156792	-0.152718139	0.149503995	-0.003933046	0.078416741	-0.185945149	-0.021848093	0.020492535	-0.054929893	-0.072470918
193	20	193	-0.938990735	-0.245006322	-0.266709168	0.050117178	-0.013727709	-0.051484566	0.064854111	-0.050053958	-0.008101248	0.056893934	0.368981462	0.251421834	0.169726824	0.016687458	-0.210478883	-0.091663816	-0.289157596	-0.207992403	0.054107302	-0.054768666	-0.131104486	-0.088727012	0.225831229	0.119839788	-0.116867531	0.063552429	-0.141338442	-0.058028298	-0.083548856	-0.011492492	0.07211998	0.17174301	-0.198609013	0.009691452	-0.000425327	-0.145742066	-0.094633083	0.026505334	-0.072659991	-0.319217754	0.04827251	-0.003082597	0.05865749	0.061720096	0.093768947	-0.04690344	0.174375072
194	20	194	-0.675969106	-0.080085396	-0.535246891	0.221650774	0.08624954	-0.203470062	0.004179263	-0.303173034	0.09663441	-0.176597254	0.084520585	0.199056415	-0.067790563	-0.159272858	0.122465014	0.028933497	0.225468147	0.200177736	-0.092454961	-0.175823389	0.255553589	0.083159948	-0.163003062	-0.019547877	0.120461081	0.130576636	-0.0192422	0.013334336	-0.175198919	-0.062439172	0.025801521	-0.039177044	0.144636121	-0.008127893	0.230728104	-0.03894015	-0.0410528	-1.56E-05	-0.095551532	-0.004909124	-0.072911883	-0.012024254	-0.035952009	-0.030033894	-0.034047393	-0.039486489	-0.001743806
195	20	195	-0.809005301	-0.163844653	-0.550480197	0.151889033	-0.14059707	0.182702534	0.165161017	0.003432931	-0.194984195	0.292209961	0.177573754	0.176466034	0.036694393	0.095821096	-0.051023625	0.185804241	0.134726946	-0.131308001	0.133948257	0.170811134	-0.014876876	-0.116284436	0.115126648	-0.14100528	0.101363318	0.062112351	0.128320453	-0.124239571	-0.141020177	-0.20523078	-0.063877431	-0.102013578	0.080130039	-0.036700732	0.083015966	-0.020803372	0.053927769	0.006007858	-0.059217554	0.172434083	-0.164172149	-0.078172635	0.079515785	0.08623605	0.012712261	0.027081735	-0.048594162
196	20	196	-2.25641753	1.445094704	-1.054291712	-0.622677478	0.233663294	-0.757552376	-0.033867175	-0.005398444	-0.406494692	0.051814012	-0.113040504	0.018248694	-0.145660168	0.09622932	0.030874302	-0.161266617	-0.277990337	0.017138554	-0.114729532	-0.275952018	-0.131532725	-0.159508047	-0.034979636	-0.196051629	0.186067342	0.066131224	-0.105116447	0.138614224	0.013553453	0.19671057	-0.086379946	-0.27982621	-0.08072541	0.014387676	-0.132592769	0.058400047	0.023293677	0.107149978	-0.098118783	-0.197966672	-0.314340128	0.055108622	0.031064065	0.067580308	0.135243763	0.092719818	0.078271351
197	20	197	-0.976986721	-0.095152596	-0.524519549	0.549615867	0.253469007	0.294181532	-0.250727221	-0.259768986	-0.323835366	0.159604873	-0.006733502	-0.10956151	0.171113008	0.080562525	0.118378551	-0.133583491	-0.340140611	-0.329771626	-0.001779135	0.217084925	0.132855681	-0.069462002	0.039047574	0.048786556	-0.102131911	-0.067330333	-0.070700356	-0.096134451	0.101345824	-0.063448682	0.008773978	0.017195225	-0.209029976	-0.167314296	0.038242978	-0.075897831	0.21225808	-0.017071359	-0.140692254	0.042545561	0.21541172	0.046240144	-0.065753295	-0.121211144	-0.152154751	0.119138503	0.195086684
198	20	198	-0.681592104	0.088689458	-0.514550167	-0.016102428	-0.327786031	-0.001410491	0.215759813	0.113504041	-0.012024376	0.033708994	0.189850016	0.05258758	0.00751777	-0.036722001	0.023129885	0.093047526	-0.157371442	-0.234706493	0.263837036	-0.044340929	0.241430324	0.067344205	-0.062393274	-0.213285206	0.093192646	-0.040489027	0.086562493	0.058508348	-0.136430239	-0.244158368	-0.179237444	-0.135660001	0.076045873	0.003215846	0.19844292	-0.189517361	-0.297672748	-0.140055994	-0.108469888	0.211764943	-0.06480356	-0.020941451	-0.021362147	-0.103778928	-0.320435552	0.05171373	-0.099549467
199	20	199	-0.024949138	0.012826111	-0.597130121	0.263879798	0.175075321	-0.081672421	-0.295206654	0.037806865	-0.25882317	-0.125525301	-0.048221164	0.100106724	0.028643653	0.275940541	-0.248405758	-0.308522724	-0.394917529	-0.080738767	0.26155112	0.068504219	0.195384371	0.436836579	-0.150053229	-0.209964459	-0.009020065	-0.043669245	0.261832943	0.121998559	0.035308879	-0.18178662	0.026573899	-0.169067292	-0.103687576	-0.10058063	-0.004605909	-0.129308042	0.158981353	-0.355009678	0.056913	-0.099838039	0.17924232	-0.027163759	-0.00066816	-0.04701711	-0.071705387	0.148579234	0.123997172
200	20	200	0.145118293	-0.63691758	-0.216085855	0.048825237	-0.10268043	0.244607499	-0.179654334	-0.042054541	-0.155362284	-0.209612476	-0.110724706	0.035301431	0.106038841	0.027540374	-0.259988764	-0.195087465	0.171434891	0.117105713	-0.097038697	-0.247410629	0.069849318	0.003424612	0.117746496	0.061605012	0.094001912	-0.055388335	-0.001281841	-0.121359294	0.132189138	-0.127137426	-0.004376518	0.086591627	0.137469672	-0.025146029	0.091543724	0.05659525	0.049429535	-0.025223176	-0.21259677	-0.042254893	-0.037533743	0.069387706	-0.284431269	-0.130724264	-0.069345463	-0.021927263	0.195966599
201	20	201	-0.006484833	0.05347959	-0.731233176	0.302507519	0.177412308	0.112510384	-0.324222671	0.002754808	-0.098480349	0.104057175	-0.010833838	0.148317358	0.296060814	0.012192557	-0.106590749	-0.307266599	-0.234660253	0.106041737	0.159001861	-0.189450699	0.256489893	0.239054309	-0.011445523	-0.059442896	0.160387023	0.199693733	-0.019942707	0.216594464	0.113528122	0.120853172	-0.088585583	0.234044854	-0.03590108	0.063108533	-0.026909272	-0.093251234	-0.038755152	-0.072624067	-0.016654293	-0.009245099	-0.000748287	-0.089008844	-0.061040742	0.042249119	-0.148607523	-0.067074021	0.009124946
202	20	202	-1.394625038	0.015494044	-0.600276413	0.087262485	0.023363552	0.249070043	0.384339497	-0.36160344	0.170576119	-0.343080988	-0.324691009	-0.134368192	0.066940538	0.198853549	-0.199320193	0.078357087	-0.003564764	-0.015734376	0.031293218	0.00748439	-0.217751184	-0.341511492	-0.127163322	0.025755878	-0.099537022	0.065156467	0.232449431	0.055025348	-0.164016499	-0.026371916	-0.023099112	-0.080924706	-0.112847688	-0.086802803	-0.158144627	0.255095461	0.107686288	-0.068545752	-0.053259178	-0.280575426	-0.172495706	-0.04987403	-0.035028213	0.115986005	0.154373767	-0.011757061	-0.196656531
203	20	203	-2.473624769	-0.004667074	-0.329330438	0.09290805	0.154957893	0.309642279	-0.009434394	-0.479251112	-0.117066711	-0.540446608	-0.261447253	0.118081505	-0.084433964	-0.093487916	0.037782073	0.340908165	-0.152839469	0.145451253	0.358763752	-0.460024697	-0.180444193	-0.040662724	-0.352788302	-0.275485559	0.176990529	-0.424295732	0.147743844	-0.217344141	-0.073635103	-0.07035341	-0.087194169	-0.265239552	0.076652436	0.088965786	0.003451088	0.255193308	-0.190282779	-0.198204473	0.022657247	-0.190738048	-0.300275872	0.043034994	0.117247356	0.183256009	0.108559863	0.060393195	-0.046752976
204	20	204	-0.876234013	-0.146540612	-0.510039749	-0.353547836	-0.342514254	0.274418676	-0.026624721	-0.066041127	-0.257920634	0.457934038	0.048066706	0.130804844	-0.099079566	0.041135376	0.08343692	0.123335425	-0.066670909	-0.038558753	-0.031252798	-0.018424038	-0.191123157	-0.287895818	0.080972599	-0.255980606	-0.145171575	0.043896314	0.10278819	-0.142459149	0.013098094	0.030519979	0.10795293	-0.187700371	0.073948455	-0.061864098	-0.0578673	0.191119336	-0.036777336	0.043980782	-0.104616349	-0.19060264	0.12614594	0.025358598	-0.077489547	-0.252172141	-0.009223316	0.049190485	-0.051551439
205	20	205	-0.478201652	-0.632024202	-0.24119916	0.448848685	0.067528555	0.005838316	-0.034674837	0.273183266	-0.025837645	0.072249033	0.123742703	-0.221806268	0.002039388	0.23660116	-0.06757363	0.157517031	0.003590293	-0.024061477	0.147163147	0.143003048	-0.003283972	-0.021684188	0.160358413	0.119330461	0.042461384	-0.031617624	0.102345466	0.01022486	-0.205823481	0.021778248	0.052653101	-0.045109066	0.011232831	-0.124375306	0.067148208	0.028973928	-0.018374049	0.112660358	0.03994195	0.103574823	0.074455419	0.123662884	0.128492955	0.168202208	-0.04223025	0.043738413	0.102717894
206	20	206	-0.845616108	-1.055200456	0.365775218	0.440799428	-0.162396609	0.121425113	-0.136636301	0.207599298	0.324241321	-0.420327484	0.05075923	0.064859103	-0.294424555	0.073048969	-0.079493246	-0.294831367	0.136349663	-0.422343276	0.291399764	-0.042823344	-0.085945581	0.087874378	-0.114681906	0.109237588	-0.101526885	-0.17169491	0.026187869	-0.083595732	0.3792433	-0.215590755	-0.038150261	0.050099474	0.150019141	-0.127801766	-0.292756297	-0.172660729	0.009374183	-0.010777735	0.081503464	0.006456405	-0.098666713	0.004800239	-0.046643374	0.261298086	-0.008818327	0.035564252	0.279909778
207	20	207	-0.419001496	-0.316346994	-0.177691872	0.353882603	-0.284949789	0.211461035	0.022736884	-0.22593707	-0.143548578	0.306181672	-0.014002977	-0.041925605	0.082208635	0.039623638	0.100434447	-0.119645365	0.108767476	0.139084331	0.174653873	0.164665408	0.035713387	0.013639836	0.014677972	-0.035003084	0.205059594	0.269063411	-0.065866147	0.10381729	0.049295026	-0.056662846	-0.110234581	-0.078948192	-0.004076544	-0.059156127	0.040130255	-0.107550787	-0.114642891	-0.039235366	0.025501195	-0.241567791	-0.008319124	0.047137752	-0.07613029	0.017793602	-0.025831492	-0.011478567	-0.020434083
208	20	208	-1.837917215	-0.111376219	-0.231194139	0.251849132	0.387525282	0.114872377	-0.020764053	-0.03245621	-0.388711161	-0.098293248	0.061625912	-0.063018727	-0.111032587	0.258723484	0.013486621	-0.188563996	0.023905109	0.358442589	0.184302616	0.218877003	0.14083405	0.08918173	0.116056404	0.007197331	-0.080353073	-0.199282923	-0.066147083	0.404005733	0.242354766	0.01532151	0.039761953	0.088945714	0.165265621	-0.171470425	-0.219329508	0.111982424	-0.131394293	0.117473166	0.085264298	-0.126136112	0.039341429	-0.176540306	-0.090653964	0.059345514	-0.079238522	-0.074656988	0.177420148
209	20	209	-1.960753219	0.190464166	-0.519902622	0.54706707	0.09539177	0.004725716	0.065673395	0.416605126	0.070379539	0.088082095	0.175770697	-0.044524783	0.009279575	0.129907439	0.08821765	-0.03156054	-0.029313948	0.124064359	0.03472218	-0.183845077	0.090206317	-0.148264616	0.045546913	-0.128875565	0.052198948	-0.178680392	0.054232124	-0.045018194	0.113908621	0.045016859	-0.162200551	0.015102184	-0.054305476	0.009433196	0.271117269	-0.188381025	-0.14818915	-0.094890671	0.176360221	0.109712001	0.040731816	-0.069841563	-0.034257154	-0.129025898	0.102151689	0.177076537	-0.142902652
210	20	210	-0.380977802	-0.135105141	-0.632492077	0.383623849	0.161988283	-0.134739633	0.142784841	-0.083890638	-0.148149374	0.402535315	-0.090608956	-0.08215146	-0.234131192	-0.188777431	0.01312544	-0.038879266	-0.016240356	-0.070012159	0.093757083	-0.046263862	-0.088369767	0.052015756	0.070765719	-0.0861398	-0.040748633	0.128341186	-0.042791245	0.081909499	-0.06993589	0.0752813	0.135723372	-0.019958764	-0.011223641	0.112253364	0.030819959	-0.100865092	0.060940889	-0.002435624	-0.132422598	-0.126491857	-0.054107931	-0.046030458	0.000751179	0.105738473	-0.03383026	0.082484241	0.105463072
211	20	211	-0.257177867	-0.316308942	-0.095831721	0.668494791	0.19910293	0.291488726	-0.325068173	-0.19719584	-0.057951227	0.194236363	-0.020353548	0.133216643	-0.002578052	0.057395647	-0.074035934	0.025100854	-0.120492486	-0.022150044	0.14000313	0.123711031	0.095998586	0.079266398	0.187640492	0.005513712	-0.134435838	0.127645971	-0.083109532	-0.064968522	0.007255546	-0.007333031	0.016891724	0.091324766	-0.053520665	-0.007060595	0.05066169	0.041744688	-0.0262855	-0.052700208	0.128653302	-0.035649071	0.096087655	-0.034845693	-0.070056602	0.104118524	-0.019961146	-0.079891395	0.059188125
212	20	212	-0.53137507	-0.314585207	-0.467810068	0.901610601	0.018428718	-0.038655785	0.006997169	-0.039131071	0.203482791	-0.049125135	-0.118609254	0.072890265	0.163634255	-0.158303172	0.093075779	-0.103662508	0.046911128	0.101164126	-0.04148468	0.124757765	0.01523305	0.098597883	-0.086695264	-0.145313707	0.267688918	0.196364521	0.140616878	-0.063021996	0.138890536	-0.063407663	-0.223631323	-0.063320781	0.075544224	0.064433314	0.074593191	-0.08198294	-0.039696994	0.055737639	0.155243564	-0.019684869	0.088712177	0.006153212	-0.003261629	-0.048401226	-0.065082771	-0.275904452	0.080833079
213	20	213	0.666479356	-0.86553033	-0.123190076	0.582498462	-0.173760436	-0.002517992	-0.224094255	-0.21979478	0.080956514	0.05627846	0.063156425	-0.184234153	0.073334068	0.105976406	-0.03954113	-0.091843607	-0.039995706	0.060410534	-0.064169225	-0.11493705	-0.13495159	0.13658825	0.077194128	0.187307476	-0.0025126	-0.012115317	-0.02882403	0.009988978	0.011753289	0.015428752	0.028191357	0.02447861	-0.027148328	0.073852176	-0.005984345	-0.047368981	0.058526961	0.023310515	-0.091015018	0.068092303	-0.017661119	0.016253932	0.054422108	0.039177541	0.089021612	0.115641287	0.042554015
214	20	214	-1.156136848	-0.152497149	-0.418893816	0.76227357	0.236532184	-0.454857622	-0.233599227	-0.022843801	0.124423698	-0.327630065	-0.120365633	0.220212455	0.183497601	0.022610667	-0.068385752	-0.270600603	-0.212487822	-0.129905535	0.266738131	-0.05223599	0.10021055	0.074991534	-0.169646164	-0.04904317	-0.125982593	0.131055864	-0.12413738	0.198624201	0.051100263	0.014006624	-0.236585947	-0.004347139	-0.022184824	-0.058395486	0.014752361	0.145738027	-0.10173229	0.062958902	0.000670777	-0.109418594	0.210576016	-0.068181418	0.157456627	-0.085034936	-0.081203903	-0.074582996	0.023842145
215	20	215	-0.553556369	-0.176851981	-0.424579283	-0.088153187	-0.279733271	-0.389831294	0.061889126	-0.194494928	-0.286543942	0.116841391	-0.112350275	0.017668886	-0.340131906	-0.270344472	-0.18277293	0.043279315	0.12059103	0.00662206	-0.055721624	0.017747429	0.02428512	-0.002330961	-0.069428698	0.007506687	0.018433714	-0.137474767	0.099639401	0.082396731	-0.308011471	0.040708829	-0.113075171	0.007267446	0.026104363	0.000132033	-0.007543696	-0.033342505	0.067035503	0.053990568	0.008505077	-0.045394576	0.093478901	-0.134175166	0.059732258	0.069833311	-0.032962556	-0.07837575	-0.009292792
216	20	216	-0.053391091	-0.632716959	-0.357740346	0.592770188	0.014465031	-0.082063734	-0.081061375	-0.101089045	0.090258558	0.17497044	-0.033276239	-0.127044598	0.004118486	-0.167541736	-0.124794926	-0.02326554	-0.030930709	0.026397972	0.222617483	-0.213793393	-0.000944658	0.083549045	-0.093565016	0.048480916	-0.075544394	0.051999715	0.026789011	0.164634435	0.026436049	0.019017151	0.033991854	0.013275441	0.00955593	0.010156664	0.076816509	-0.028096745	-0.125974136	-0.012506864	0.074896217	-0.040542812	-0.030127075	-0.146531142	0.139582218	-0.025079094	-0.037314654	0.019820715	-0.059370076
217	20	217	-0.076283477	-0.295455956	-0.451912977	0.532549043	-0.139157844	-0.24709067	0.022115474	-0.156016672	0.073832586	0.123821221	0.021838527	0.175033539	-0.101110306	-0.031935094	0.079899525	-0.272779714	-0.208636518	-0.025682389	0.036664095	-0.071082142	0.169962783	0.237201766	0.058954853	-0.001721197	0.002009996	-0.02503038	0.02238733	0.015793394	0.037119781	-0.21466577	0.020181447	0.028768891	0.110100553	0.061631435	0.03670718	-0.094554584	-0.167721818	-0.093576646	-0.040405854	-0.061185673	-0.168179424	-0.065586075	-0.031708257	0.017362947	0.016269382	0.140926928	0.051149241
218	20	218	-0.078362512	-0.263834114	-0.593318943	0.16558279	0.003336555	-0.371650287	-0.105019199	0.060327034	0.087774706	0.011328938	-0.04142027	0.013355599	0.185352342	-0.030741559	0.124600557	0.049390265	-0.218266436	-0.180328901	0.189305097	-0.064140285	0.033258725	-0.151901003	-0.316960835	0.030303101	-0.086264638	0.204264638	0.021311376	0.069589314	0.215365043	0.10413997	0.037145006	-0.010284214	0.013326924	-0.119060478	0.186541154	0.078360432	-0.032604702	0.105527972	-0.289317473	0.014704606	-0.025869169	-0.106799626	0.099174833	-0.08855676	-0.125460737	-0.092303992	0.045442908
219	20	219	0.714858515	-0.56993485	-0.114001192	0.172355559	-0.355230169	-0.287424282	-0.182389083	-0.209023781	-0.152394515	-0.230834616	-0.084855433	-0.077164806	-0.251770351	0.028837253	-0.037116925	0.070672912	-0.063819945	-0.03061757	-0.086806258	0.064476024	-0.191989456	-0.048988274	-0.057717175	-0.099021752	-0.016468691	-0.087542424	0.030791555	0.056865058	-0.213217535	-0.024988218	-0.141408736	-0.036661631	-0.0083147	-0.010602084	-0.090645671	-0.10134044	-0.03332034	-0.012820372	0.009224022	-0.135500886	-0.053815943	-0.102058326	-0.047124288	-0.103956817	-0.028229055	0.117671741	-0.000697006
220	20	220	0.586293824	-0.58322223	-0.563927243	0.73178977	-0.000395108	0.117452628	-0.013885627	-0.019683639	-0.060903435	-0.141043143	-0.022755279	0.106738169	-0.107500878	-0.097886447	-0.021083982	-0.118294373	0.092880913	-0.068821452	0.160928075	0.013974723	0.019205304	-0.103048738	-0.020880345	0.068477336	-0.139898314	0.046551612	-0.047761283	0.066104145	0.085622753	-0.071678156	0.037157167	0.130336881	0.007212718	0.029475983	0.020366765	0.036808011	0.082904797	-0.028858093	-0.087921779	-0.058166756	0.078675398	-0.084338349	0.09723447	-0.073514301	-0.039998089	0.066934343	-0.058521195
221	20	221	0.411577797	-0.421159846	-0.438994426	0.448122008	-0.283150464	-0.026389867	0.10437513	0.005795674	0.068897989	-0.031306097	0.127381803	0.205338996	-0.055248796	-0.036829388	0.165247907	-0.079600263	-0.060278244	-0.009957663	0.124187808	-0.035528575	0.095519177	0.167107162	-0.292844706	-0.145788139	0.159933602	0.044860741	0.088760381	0.07266644	-0.157283393	-0.04986761	-0.153906201	0.070451365	0.225236657	-0.062322009	-0.018271625	-0.148359791	0.109446951	0.037328714	-0.010255161	-0.211196121	-0.012266881	0.040812586	0.141174333	-0.083804842	-0.027975464	0.023033248	-0.029900613
222	20	222	0.001666207	-0.676307455	-0.213124707	0.418037898	-0.276558886	0.028639744	-0.084482358	-0.079715237	-0.082710695	0.27692843	0.08396904	0.238938783	-0.120589313	0.040657762	0.053588145	-0.21351232	0.125707383	-0.085616378	0.158961	-0.134884544	-0.038021224	-0.014862121	-0.082443973	0.099141938	-0.122718476	0.127426546	-0.188052253	-0.256618384	-0.016068901	0.279525249	0.175774915	0.213727647	-0.054120282	-0.006354014	-0.129155583	-0.150739147	-0.126454205	0.104548435	-0.061786639	-0.126240839	0.128563684	0.145455275	0.323308146	-0.135838281	-0.091571881	-0.241660798	-0.244045352
223	20	223	0.879587046	-0.433890676	-0.508814677	0.125684102	-0.083024876	-0.118791003	-0.023109915	-0.07056708	0.273836356	-0.114950539	0.004604776	0.047980751	-0.106840205	-0.08074422	0.087709382	-0.078804388	0.14004581	-0.106678199	-0.065685312	0.064595843	0.043393335	0.002607664	-0.070226858	-0.007944369	0.075135212	0.062597287	-0.009968958	0.01878289	0.045872008	0.063563624	0.006975862	0.094088775	0.055571833	0.038489527	0.087153657	0.010096318	-0.112572609	-0.038921457	0.079660447	0.062564168	-0.008418183	-0.032543527	-0.027285862	0.011166665	0.041651007	0.074853816	0.000352684
224	20	224	-2.177193605	0.895133079	-0.322999336	0.021322953	0.99100978	-0.814205885	-0.400086905	-0.09830614	-0.027453742	0.024842875	-0.406417526	-0.817338149	0.373155504	0.316296576	0.087626846	-0.489138793	-0.075787176	-0.035002973	0.029477744	-0.366690884	0.177203137	0.04809768	0.088790513	-0.102457589	0.203068267	0.098155277	0.408735903	-0.213096253	0.007364992	0.031602047	-0.022872313	-0.153300494	-0.119039809	0.166421116	0.423568413	-0.297065387	-0.094192597	0.401337375	0.102330366	-0.489602787	0.169882834	-0.210051139	-0.054457444	0.086845432	0.125115986	-0.006120341	-0.18374371
225	20	225	-1.144402602	-0.302232703	-0.050717989	0.406488958	-0.094962357	0.073772893	-0.390504425	-0.378002526	-0.034696334	-0.049821484	0.046063178	0.0421598	-0.295868385	0.133185415	-0.030717676	-0.151561353	-0.249153344	-0.091259119	0.168290212	0.235835544	0.172130781	-0.198600233	0.012977373	0.021973451	-0.086857917	0.189897326	0.053571763	-0.008854582	0.02265825	-0.040539734	-0.127719983	-0.094471801	0.144915687	-0.128066535	0.110821122	0.009301713	0.133765266	-0.062691863	0.015500061	-0.102595175	-0.068699276	0.103426851	-0.111815389	-0.124392432	0.240062195	-0.057284775	0.267489274
226	20	226	0.228398542	-0.732713412	-0.178162983	0.743563305	-0.235346478	-0.111772828	-0.123484084	-0.181200669	-0.134511059	-0.017721966	0.011584244	0.04616444	-0.199782708	0.196909963	0.100011925	-0.215033875	-0.222856934	-0.091189271	0.017002474	-0.043695612	-0.005041283	-0.119480814	-0.006996906	0.050384444	-0.072227188	-0.102685418	0.007799465	0.056670981	-0.003774287	-0.003813405	0.0959203	-0.030511139	0.064287191	-0.002704076	0.023807237	-0.11325061	0.138024903	-0.078218214	0.008306792	0.062373706	-0.068636494	-0.071661592	-0.118273333	-0.057347441	0.048812841	-0.016308117	-0.059120335
227	20	227	0.252929979	-0.527012106	-0.26713796	0.250020752	-0.222508385	-0.27508541	-0.173158042	-0.098900183	-0.182122395	-0.009645497	-0.098770794	0.049686065	-0.218830816	0.076163283	0.172054197	0.034782516	-0.230447378	-0.060900189	0.062364779	0.150905363	0.04520907	0.11444985	0.139286489	0.066457139	0.042416984	0.07217908	-0.252575351	-0.077449691	-0.017498285	-0.008177465	-0.004442345	0.063771516	0.08604637	-0.020863808	0.132257434	0.116074204	-0.079040618	0.013414618	-0.201779994	-0.07033411	0.109147233	0.097483202	0.170832152	-0.148034803	-0.026141544	0.077384503	0.115154189
228	20	228	-1.726770559	-1.019489644	0.165967815	0.2356476	-0.144138972	0.166765972	-0.206363259	0.169756937	-0.332504137	0.085996197	0.122772579	0.234311169	0.054304786	-0.367147267	-0.31336054	-0.105805366	0.160068164	0.118410004	0.152991063	0.190236322	-0.120522235	0.176878883	-0.182390502	0.313434792	0.198294276	0.20760216	-0.216894038	-0.483793301	0.123671793	0.023006317	-0.095996435	0.055614561	-0.064134617	0.022017975	-0.197812857	0.105650014	-0.260064571	0.275352567	-0.02013943	-0.008461316	0.168055907	-0.090299271	-0.018322001	-0.067504696	-0.158722894	0.063665611	0.148705778
229	20	229	-0.691473039	-0.620138974	-0.363614283	-0.020386523	-0.172759626	-0.271934153	-0.083882987	-0.272133453	-0.160724392	-0.213781102	-0.105940087	0.346026998	0.091392885	0.008583462	0.046147705	0.189114368	0.00787568	0.043653672	-0.129786794	0.109766469	0.182720674	0.116544968	-0.093084412	0.133668266	0.337948937	-0.159069742	0.034929572	0.022178823	0.141049917	-0.14126285	-0.121650395	-0.164304543	-0.305206463	-0.094878379	-0.268302276	-0.040776249	-0.064327902	-0.06659314	-0.042691987	0.028123833	0.015568649	0.049522525	0.148330259	0.008341018	-0.016386789	-0.10723923	-0.049203465
230	20	230	0.06461738	-0.45135887	-0.047708092	0.177426645	-0.361483827	-0.316293595	-0.143685698	0.119078145	-0.065593472	-0.088276045	0.097493557	0.170157214	-0.274770536	0.083892809	-0.014441465	-0.154647777	-0.038668074	-0.228336956	-0.069686172	0.05403291	0.21603268	0.097677908	-0.14115595	-0.007068559	0.049904054	0.074878974	0.105510399	0.128118044	-0.185228203	0.006477779	0.191095964	-0.221307502	-0.070267424	0.247271705	-0.05201476	-0.020233532	-0.019438796	0.031247129	-0.017788373	-0.055993886	0.06223612	0.04965818	-0.002008957	-0.063895152	0.05812093	0.104282462	0.016097989
231	20	231	-0.713818168	-0.450183059	-0.308263509	0.028896645	-0.148966307	-0.14782133	0.13289246	0.004465473	-0.03799066	0.209823821	-0.076200227	0.281997209	0.245812017	-0.140162503	-0.179571922	0.281068833	0.063195497	0.10979189	0.010308288	0.072248705	-0.160811362	-0.055324362	-8.56E-05	0.032830048	-0.204126349	0.008189277	0.090179244	-0.105784932	-0.133813451	0.222930305	0.000200453	0.0380707	0.121928924	-0.100017352	-0.110528837	-0.046932263	0.137896857	0.068834045	0.057811179	0.057216679	0.176744969	0.030204484	-0.002543414	0.081618221	-0.142079175	0.042336405	0.091827513
232	20	232	-1.115080264	-0.002413011	-0.415550566	0.001517208	0.057993081	0.455265989	0.084708337	-0.082596289	0.199883496	-0.020838516	0.090733483	0.117457746	-0.161402588	0.05963471	0.131118664	-0.054372106	0.211160582	-0.278175561	-0.235133277	-0.125645687	0.170920076	0.126590352	0.21079541	-0.043204401	0.131127586	-0.100405511	-0.036968782	0.014560477	-0.093333463	0.126519819	-0.013880889	0.033320582	-0.173768225	-0.008324563	-0.06443957	0.130246929	-0.161764246	0.13085077	-0.014366967	-0.017819778	0.055936707	0.127056185	-0.115362431	-0.069281545	-0.013560466	0.010764391	-0.058253461
233	20	233	1.210456216	-0.520465908	-0.36236401	0.135549486	-0.201226194	-0.168125889	-0.048070618	-0.014219057	0.16367106	0.086641685	-0.019199604	0.294764665	-0.091745258	0.099638929	-0.055383175	-0.124649109	-0.166586856	-0.073720669	0.205621423	-0.109143122	-0.100064948	0.060991366	-0.10499696	-0.012323027	0.094131725	0.029234731	0.034745519	0.076330683	0.025501676	0.011620474	0.069601031	0.068433421	-0.066279863	0.034228363	-0.024936908	0.147841611	0.003391244	0.082751317	-0.05907926	-0.09156081	0.05609039	-0.045546357	-0.055142861	-0.015223915	-0.123660731	0.024131853	-0.00732396
234	20	234	0.319754069	0.093522872	-0.474919752	-0.213600731	0.016056525	0.079740774	0.019671382	-0.09781807	-0.048304728	-0.054055857	-0.005898422	0.195245326	-0.324288439	-0.324471621	0.214868197	-0.020080171	0.065111964	0.047086185	-0.100653085	-0.120913014	-0.081169048	-0.162785442	0.015078758	0.089689307	0.128902788	0.259268467	0.160009278	0.070368456	-0.184510819	-0.038281854	0.074416506	-0.07812064	-0.160697665	0.046590366	0.060370855	0.059516254	0.208044401	-0.011242675	0.169645816	0.129318542	0.108795123	0.116298754	0.010867817	-0.009046838	0.075164918	-0.086858377	0.173605085
235	20	235	-0.921049276	0.152002052	-0.493380147	-0.697168832	-0.340228135	-0.148542606	-0.038877981	0.030879834	-0.298663724	-0.129108745	0.290765259	0.351373452	0.274947719	0.056098579	-0.178280164	-0.027928001	-0.302459142	0.22386377	-0.285094933	0.022292824	-0.123057161	0.197293862	0.013023959	-0.063441075	0.159592246	0.046379398	-0.048919487	0.118628357	-0.12591065	-0.062329295	0.043824955	0.113102842	-0.180592407	-0.258400208	0.15560644	0.115280258	0.186734208	0.121112604	-0.009152787	-0.081855303	0.056435077	0.114365795	0.114400531	-0.061101446	0.199021425	-0.029510442	0.232365367
236	20	236	-0.732852	0.285243524	-0.370535046	-0.308887209	-0.141647102	-0.326392323	-0.168655982	0.078666611	-0.110748721	0.141428717	0.037570144	0.269303677	0.243234655	-0.091947666	0.141393195	-0.053591373	-0.319939793	-0.107278028	0.165236513	0.220118765	0.178331628	-0.150176145	-0.132114061	-0.061356049	-0.041383134	0.01475363	-0.201779726	0.271606013	0.143918635	0.01371529	-0.160524136	0.272004532	0.059227576	0.178142859	0.001779179	0.095502585	-0.096795262	-0.048502322	0.149582706	-0.038709064	-0.096857102	0.165629543	-0.124749699	0.063539681	-0.036465151	-0.067762426	-0.073199468
237	20	237	-1.841185687	0.085331747	-0.06234743	-0.094227895	-0.303437374	0.135893444	0.128956573	-0.047832337	0.249528621	0.037075938	-0.012553419	0.308472569	0.158566092	0.010301034	0.233278754	-0.092834527	-0.062585964	-0.361645156	-0.249588316	-0.243663157	0.228761996	-0.064451509	0.004178051	0.025855484	0.051942059	-0.005750769	0.08132685	0.06870437	-0.05078445	0.169983091	-0.299557661	0.063369096	0.033237651	0.106505073	-0.257247258	0.16595634	0.159405452	-0.070995191	-0.035135106	0.032207825	0.120401315	0.070616049	0.090419144	0.15551447	-0.15565609	-0.019089465	-0.279256183
238	20	238	-1.209826735	-0.181472646	-0.092377607	0.548521554	-0.00674897	0.007739438	0.448673005	0.011233551	0.131799995	0.328516292	-0.460811811	-0.188716723	0.410953635	-0.01051182	-0.050633446	-0.225749815	0.227897727	-0.394607501	-0.128291197	0.017235892	-0.121879771	-0.14817914	-0.137410434	0.087282065	-0.003878497	0.190834553	0.06235021	0.03145977	-0.022605041	0.106231308	0.135850426	0.024931105	0.048770573	-0.225846905	-0.000322103	0.045524377	-0.133892641	-0.257895108	-0.024782457	-0.142784313	-0.07163886	0.002452587	-0.173117694	0.057177098	0.026570152	0.075686421	0.164379653
239	20	239	-1.118853115	-0.103290605	0.161190951	-0.173322865	-0.258482637	0.243618278	0.067210554	0.073756822	0.213800707	0.430934895	-0.074430386	-0.150231907	0.398785171	0.226775151	-0.184668601	-0.143919072	-0.159166543	-0.008366692	-0.079920385	-0.194202596	0.042497014	-0.087254877	0.080260039	-0.050559091	0.156163286	0.318600437	0.011578786	0.195925402	-0.08618044	0.111962038	0.241656336	-0.065924968	-0.078633312	0.050152848	-0.036934835	0.138644359	0.153715066	0.111589234	0.332120202	-0.102078655	0.035276407	-0.230430525	0.132696414	-0.030341547	0.095680807	0.258337538	0.043388752
240	20	240	-2.454713508	-0.770206265	0.333454987	0.15981802	-0.336746465	-0.011756497	0.187017977	0.538598828	0.624855323	-0.374110012	-0.021430047	0.164919109	-0.043429923	-0.163569574	-0.754170721	-0.600713541	0.417321103	0.277342472	0.061894156	-0.020383566	-0.24836907	-0.054433683	-0.14728093	0.15579884	0.000614559	-0.222171164	0.044055457	0.059193103	-0.123851971	0.225265227	0.291729571	-0.065516047	-0.015946971	-0.434109381	-0.061298989	-0.239980603	0.429831386	0.298981408	0.153517969	-0.228859349	0.047615178	0.079798243	0.040848001	-0.256882699	-0.021131499	0.025504948	0.02083543
241	20	241	-2.064271067	0.302597396	-0.656003931	-0.769636113	-0.110561559	-0.334181173	0.240744575	0.676165519	0.322854038	0.374422306	0.043331377	0.054976099	0.271682529	0.084957237	-0.275809272	0.15317512	-0.191007339	0.094123069	-0.276988087	-0.041528619	0.257129127	0.015679333	0.00068651	-0.384174118	0.138660481	-0.176120926	-0.028870512	-0.162304852	-0.217379511	-0.01364058	-0.326694367	0.074011226	-0.085458833	-0.203644379	0.136551087	0.044993403	-0.127244557	-0.150938944	0.130976595	-0.160787165	-0.01310695	0.17747025	-0.213561402	0.167226275	-0.068474307	-0.068610175	-0.153838103
242	20	242	0.292101286	-0.146059698	-0.366194463	-0.233321103	-0.334761451	0.140626541	0.069419317	0.476765338	0.318066535	0.089421487	0.127382676	0.086665804	0.019336934	-0.240007896	0.222855009	-0.048183778	0.056236635	0.156504691	-0.206538407	0.076946241	0.098715433	-0.088645703	-0.136380169	0.051728513	-0.083860682	0.115411975	0.113154574	-0.125122303	0.021483973	0.116972545	-0.234797165	-0.090242488	0.040949736	-0.127260561	-0.112173573	0.03634847	0.141071674	0.062185045	0.046592495	-0.218981691	0.222392551	0.049782691	-0.216950288	-0.019853703	-0.082036261	0.013992084	-0.001511225
243	20	243	-1.689484585	-0.052180329	0.151686104	-0.276238365	-0.062760742	0.163946	0.24532272	-0.017783096	0.01626246	0.728395316	0.30901149	0.239240021	0.128781035	0.057509548	0.079819865	-0.0582503	0.072443592	-0.22753543	-0.073831762	-0.399538083	-0.217950556	0.113170914	0.243046878	0.170975873	0.422416818	-0.125169161	0.097149474	-0.060047948	0.144562287	0.041811541	0.135958024	-0.235686282	0.059902372	-0.019097085	0.226175366	-0.064620554	-0.17662956	-0.093897691	-0.136693097	0.203120796	-0.210461989	0.029486197	0.091754014	-0.121603088	0.10627256	0.013804642	0.296703973
244	20	244	0.717301344	-0.688416901	-0.014549366	0.201200011	-0.182993744	-0.133800046	-0.010340009	-0.025879955	0.073765301	0.117691333	0.025007482	-0.204858174	0.19788068	-0.053709836	-0.0824476	-0.254410415	-0.040094603	-0.295575029	0.103166772	-0.015273383	0.004666669	0.001983978	0.100728728	0.238095618	0.07614188	0.028171407	0.146370857	0.025187756	0.029490628	-0.010639824	-0.011461107	-0.034706349	-0.228989781	0.011681874	0.098126084	0.135237102	-0.187910767	-0.009265368	0.040452358	0.077061086	0.114232106	-0.153498304	-0.057263627	-0.158484405	0.124742003	0.086308394	0.063468052
245	20	245	-0.594139164	-0.32688575	0.015231748	-0.105775034	-0.188393896	-0.093886757	0.216262627	-0.052824304	0.170467185	-0.223631674	0.05864347	0.020515554	0.315521922	0.13203439	0.035516003	0.055543038	0.116730752	0.025067967	-0.18401974	0.041722918	0.061851743	-0.089220996	-0.164416216	-0.144919447	0.168155158	0.275716547	0.076954135	-0.041376964	0.166440821	0.110636968	-0.13508599	0.223204595	0.066605711	0.084151711	-0.177465024	0.018166892	-0.058567615	0.136613939	0.103174403	0.22418563	0.000337918	-0.1534529	-0.020471786	-0.177014259	0.085940346	0.150727094	0.020170238
246	20	246	-1.895252626	-0.130577782	0.304274839	0.416212141	-0.34045834	-0.286637699	-0.096112551	-0.065811665	0.307534407	0.155227715	0.044605376	-0.041222566	0.149953629	-0.246288854	-0.04136989	-0.384147203	-0.309259329	-0.473118976	-0.315380778	-0.085165892	0.083113999	0.020452995	-0.186236424	-0.211761452	0.273282435	0.298097135	-0.138148709	-0.153034755	0.316375261	0.211048387	0.006464229	-0.220265426	-0.035619356	0.059180844	0.034560588	0.155865276	0.018773627	-0.202786831	-0.105414887	-0.029026932	-0.094353145	-0.095991189	-0.090797332	-0.124420696	0.147971183	-0.271569006	0.031992302
247	20	247	-0.59396817	-0.582090223	-0.103368346	0.123115083	-0.179461698	-0.228136205	0.018939151	0.038826718	-0.09982231	-0.143048664	-0.089248157	0.188138288	0.228647497	0.161667962	0.263587591	0.167801506	0.071444583	-0.052714419	-0.127076962	-0.055128718	0.104664338	0.013698087	0.113767927	-0.21449678	-0.023017806	-0.141146133	0.157339234	0.068871188	-0.106617247	-0.274650148	0.026493753	-0.01589195	-0.116472014	-0.146418462	0.02970523	-0.109968238	-0.098855059	0.198610596	0.099553428	-0.038487674	-0.053555	-0.027405132	0.150158419	-0.158963515	0.102582845	-0.116725646	0.147901952
248	20	248	-0.029031611	-0.588687347	-0.359431182	0.64591919	-0.096286308	-0.024325355	0.258068668	-0.142834714	0.107993479	-0.004746714	-0.165623838	0.23996251	0.138649195	-0.186986827	0.086760972	-0.180819588	-0.020167515	0.045673833	0.077937901	-0.23156073	-0.16478486	-0.146001734	0.029362966	-0.04398589	0.048838433	-0.113362115	0.134015596	0.050846308	0.033367326	-0.113804987	0.264507234	0.013583693	0.135051913	0.039312378	0.113470449	0.077818653	0.034795922	0.068153479	-0.022278282	0.082838338	-0.01419585	0.120710984	0.025191671	0.030064606	0.014453234	-0.021227267	-0.06285872
249	20	249	0.362562507	-0.182152478	-0.472443931	-0.435332311	-0.420499825	-0.249196285	0.244855418	-0.179406706	0.032338486	0.166013259	-0.002806719	-0.109771809	-0.138041107	-0.066572151	-0.195874512	0.066133089	-0.035768039	-0.071149629	0.110379873	0.160133254	0.026219288	0.05700357	-0.097934225	-0.07879068	0.051505974	0.16256574	0.142196208	0.079788204	0.049452318	-0.264379774	0.00075044	0.112405383	-0.279146388	0.011134675	-0.013276627	-0.027567234	-0.067187378	-0.158369576	-0.069337777	-0.067682357	0.07986156	-0.136203642	-0.109371255	-0.112165868	-0.018805201	-0.055834402	-0.153168243
250	20	250	-1.322884679	-0.445429344	-0.250397192	0.228596758	-0.256486052	-0.156479815	0.148388973	-0.180939613	-0.002107634	-0.219937775	0.038214795	0.287606618	0.120222873	-0.195270706	0.037807171	-0.098497567	0.334503207	0.022880706	0.009434123	0.032385006	-0.094652577	-0.093433707	0.069592559	0.001935574	-0.02561147	0.142238223	-0.037151479	-0.135910221	-0.074397375	0.016939654	0.162921065	-0.0198008	-0.065891925	-0.085279329	0.020876543	0.158901943	-0.153562561	0.439773129	0.100972463	-0.066380366	-0.088680959	-0.444241246	0.14150082	0.280004584	0.312756736	-0.125421655	0.216345378
251	20	251	0.28525112	-0.390963641	-0.333548065	0.269655957	-0.02419847	0.190431115	-0.165340852	0.070669825	-0.036716743	-0.122976581	0.148415338	-0.117170635	0.040475045	0.209415985	0.00710779	0.15423746	-0.19996908	-0.103028647	-0.060907033	-0.048159844	-0.201304677	-0.180490699	-0.002904028	-0.093675078	0.091164846	-0.034442095	0.136230475	0.001502927	0.043687095	-0.064566801	-0.101972279	0.05709754	0.017557162	-0.239077301	-0.09361073	-0.210780216	-0.037786276	0.003634204	-0.028881816	-0.110841819	-0.11594243	-0.072758784	-0.05594713	0.03890292	0.106824406	-0.012959055	0.09933586
252	20	252	1.12145265	-0.010944563	-0.818868636	-0.080223127	-0.159518939	-0.151587289	0.023538746	-0.102817018	0.142322424	0.019107527	0.147296506	0.276922221	0.040785434	0.085704158	0.070081282	-0.092580105	0.031066811	0.007809299	0.21880059	-0.007933045	0.023090009	-0.019951474	-0.014866133	-0.08287901	0.003638736	0.005334251	0.011346197	0.046313812	-0.034902537	-0.01662665	-0.009181259	-0.069487359	-0.044602771	-0.03458079	-0.053206335	-0.026204858	-0.031831883	0.053616929	-0.015605247	-0.056491486	0.042025786	-0.049678303	0.112163549	-0.009082877	-0.08690582	0.069825512	-0.065056281
253	20	253	0.062097802	-0.33842351	-0.232250548	-0.295410787	-0.158620993	-0.157519077	0.116354882	-0.022408036	0.272202471	0.023181841	-0.020160099	-0.207749591	-0.12208069	0.302068437	-0.01754596	0.202014873	0.095989581	-0.301118554	-0.017331617	-0.072838175	-0.057563713	-0.042486944	-0.082160033	0.15830766	-0.036951904	0.015189723	0.064638184	0.186723045	-0.094534332	-0.232267355	-0.056875625	-0.047754497	-0.036828182	-0.017186102	-0.098682759	-0.138982174	-0.042229487	-0.119941815	0.158184359	-0.125960676	0.04429218	0.057484809	-0.058710848	0.019866026	-0.021715547	0.018634445	-0.099518051
254	20	254	0.228177842	-0.639205394	-0.524798404	0.435637787	-0.073211504	0.12616662	-0.179800269	0.12355526	-0.023879469	0.101551026	0.339931121	0.043259543	0.005267008	-0.019305779	0.106658554	0.062413352	-0.036267323	0.055007988	-0.015331179	0.064461681	-0.027894897	0.111970179	0.137851236	0.099106836	0.165307221	-0.027533981	0.054593016	-0.062792699	0.028743458	0.018064865	-0.035904666	0.12060215	-0.022406858	0.015678007	0.020203015	0.040614666	-0.002220343	0.301472458	-0.017283312	-0.013754099	0.033264281	0.094062846	-0.051015852	-0.088584234	0.078360154	0.068942208	-0.012258575
255	20	255	-0.936257248	0.033774336	-0.026028008	0.085821599	-0.366349431	0.013776257	-0.520861786	-0.34018031	0.121721216	0.153825587	-0.21141127	-0.252095323	-0.100215409	-0.063214461	-0.325459302	0.247581182	0.161197331	0.145199783	0.050956685	0.062768359	0.450181178	0.067043594	-0.11683462	0.225639703	-0.088594821	-0.313576982	-0.037811105	0.099542289	-0.051673837	-0.024973613	0.175793943	-0.028011194	0.144673729	0.19561053	-0.121391624	-0.048799884	-0.149538355	0.163551511	0.038283777	0.009481903	-9.84E-05	-0.178119908	-0.12350513	-0.107314801	-0.054527721	0.052400132	0.027500655
256	20	256	0.22112022	-0.083973198	-0.413061493	-0.041778553	0.082452234	-0.08414395	0.172199432	0.224230596	0.165491422	-0.128716087	-0.13636674	-0.083250247	-0.025585156	-0.065434307	-0.206004039	0.252089939	0.085533789	-0.177058564	0.169240612	0.009098904	0.374726139	0.058969581	0.253524188	0.116115235	0.023741802	0.116467269	-0.245595567	0.030301981	0.196490746	-0.015001598	0.179188093	-0.102747085	-0.011482801	0.018432956	0.196885257	-0.041440227	-0.041197267	0.002696535	-0.051484297	0.034899462	-0.068478748	0.013691451	-0.020076546	-0.009537158	-0.04956091	0.004368931	-0.005292812
257	20	257	1.10110667	-0.414360991	-0.476387289	-0.333904544	-0.228556161	-0.206904248	0.200566652	0.025123667	0.147747406	-0.033856244	0.018418044	0.26139307	-0.027166931	0.131545644	-0.029810592	0.063885228	0.003769687	0.007127766	0.005499258	-0.007429238	0.128737083	0.08700766	-0.046504209	-0.069318536	0.067632606	0.010037565	0.017620941	-0.016414828	-0.115260348	-0.003507836	0.011893589	0.024649134	-0.125012445	0.017078805	0.036202431	-0.042899606	-0.019343392	0.023757788	-0.084569075	-0.131734833	-0.090296699	0.013218603	0.035945163	0.042875173	0.13612997	0.052060485	0.074156762
258	20	258	0.434989225	-0.33162801	-0.614861045	0.360735	-0.250212148	0.368775624	-0.085580611	-0.192464601	-0.077521924	-0.067730752	0.019908309	-0.037281327	-0.103726252	-0.154457145	0.022812645	-0.054161978	0.042784126	-0.053673258	-0.136388291	0.131132198	0.105582413	-0.060652076	-0.068408445	-0.17458388	-0.160023488	0.185032199	0.059435275	0.082163746	0.109652101	0.016666781	0.094596821	-0.158501461	0.125976632	-0.014870187	0.069074709	-0.22378617	0.085814327	-0.177037656	0.181394128	-0.039388266	-0.086045452	-0.00545925	0.026047665	0.010291294	-0.075023814	-0.147400985	0.028153563
259	20	259	-0.218652939	-0.168539812	-0.305158893	-0.138546995	-0.145416275	-0.105018137	-0.114440094	0.050868307	0.063080429	-0.365524849	-0.016403289	-0.18090777	-0.350156692	-0.00970368	-0.001622943	-0.013027145	0.025391304	-0.000954474	0.158000365	-0.017959737	-0.140111536	-0.021028612	-0.068105887	0.041649932	-0.022507974	0.119674423	-0.019953512	0.023081376	-0.032704214	0.009165879	-0.101018969	-0.061845793	-0.107429728	0.148397854	-0.152887688	-0.113565765	-0.026569517	0.007522139	-0.043020142	0.023218393	0.293067439	0.037492505	0.062755441	-0.146843815	0.108167813	0.074379921	-0.070271888
260	20	260	-0.470713749	-0.336899173	-0.24080593	0.020441054	-0.057683861	-0.189637045	-0.083541732	-0.266757132	-0.163103936	0.097989985	-0.231849239	-0.192055515	-0.047620307	-0.051240007	-0.242408785	0.024310464	-0.04739705	-0.159407337	-0.218252395	0.115239247	-0.016693787	0.042263381	0.094392461	-0.242475192	-0.247132029	-0.037941542	-0.072955696	0.09448128	0.007279028	-0.188852507	0.099375176	-0.038109706	0.089369582	0.167202851	-0.034195756	0.015542965	-0.0929426	-0.121379678	-0.19980267	0.011148092	0.040186455	-0.177996172	-0.225791778	0.208782192	-0.103308872	0.130729403	0.116327895
261	20	261	-0.282671836	-0.135182754	-0.409243542	-0.156816753	-0.251573924	-0.001513869	0.009559211	0.248423559	0.229890192	-0.164219252	-0.268259011	-0.242543821	-0.058256736	-0.240362155	0.123226887	0.059552576	-0.096034763	-0.061340568	0.197799544	0.106451531	-0.245193902	-0.16007275	-0.033907275	-0.216587775	-0.053293916	0.339750803	-0.002679357	0.070313841	0.100187501	0.028831391	-0.022365463	-0.014111811	-0.09634578	0.283254501	-0.264745797	0.025683094	0.17228959	0.194663089	0.191407258	-0.145464075	0.050348486	-0.089202181	-0.16017727	-0.01581537	-0.106187005	-0.072089977	0.026785627
262	20	262	0.05461533	-0.113143689	-0.220650013	-0.05812456	-0.097149842	0.14397931	-0.175785196	0.222389632	-0.034460926	-0.203255517	-0.130912681	-0.018999438	-0.100874715	0.045228796	-0.04210089	-0.056555556	0.122021031	0.213714357	0.032287897	0.243951561	0.237478646	0.06647709	0.020381726	-0.01192238	-0.074914723	0.088249683	-0.005718835	0.236074287	0.104684935	0.021287081	0.057852903	-0.046018246	0.144351564	0.085590585	0.088051525	0.043368715	-0.010718072	0.17057326	0.050302527	0.139605382	0.034497632	-0.149763764	0.041901039	0.035020625	0.030136495	-0.033461513	-0.01550012
263	20	263	-0.858992943	-0.262728486	-0.43370397	-0.136145561	0.161173188	0.12678064	0.071068084	-0.213951186	-0.078193099	-0.181871852	0.078443976	0.044673425	0.1231249	0.053228363	0.036487933	0.267590844	0.118271522	0.100901984	0.078152407	0.360771389	0.165835585	-0.325142711	-0.039204177	0.012153221	-0.041665598	0.098230547	-0.040654505	-0.147338117	0.229374694	0.108018353	-0.113411808	-0.021186734	0.096399086	0.253726242	-0.092944343	0.014724975	-0.23382834	0.270761178	-0.028051669	0.041085048	-0.119081531	-0.121775864	-0.185995992	0.07041378	-0.003443229	0.045938135	0.168500854
264	20	264	0.34878607	-0.413565612	-0.306331372	-0.050661227	-0.071901551	-0.007289441	-0.052601566	-0.19879375	-0.026171423	-0.05509508	-0.03402968	-0.174396913	-0.113647402	0.198936616	-0.043375816	0.196484014	-0.022251882	-0.036809092	-0.066919701	0.185713189	-0.066400175	-0.157206198	-0.09593164	0.005687764	-0.005218366	-0.050222828	0.03228011	0.100107574	0.011109252	-0.016512986	0.214257005	-0.058819221	-0.026671091	-0.059016615	-0.043712809	0.006065096	-0.121718472	0.023239335	-0.049817473	-0.060850898	0.035021331	-0.086064665	0.056609879	-0.032245385	0.007484646	0.054709356	0.117945813
265	20	265	-0.334654632	-0.23342633	-0.260035861	-0.484528108	-0.230905579	-0.164545702	0.110529966	-0.043298451	0.026642795	-0.025802603	-0.256996336	0.066471227	-0.068991525	-0.019940337	-0.032343609	0.056443349	0.443075443	0.264152002	-0.04594513	-0.009422506	0.049541303	0.063418628	-0.046565499	0.018342674	0.016457859	0.321255094	-0.143818981	0.247728449	0.11078613	0.002301503	-0.001862373	-0.018394643	0.075056723	-0.125468339	-0.076387272	-0.15793928	-0.036403835	-0.059588807	-0.143480443	-0.126611984	-0.075963972	-0.209760242	0.111131079	-0.032426501	0.17260109	-0.097716089	0.024777128
266	20	266	-0.257703856	-0.638357649	-0.480023454	0.647255345	-0.256188297	-0.256463919	0.193941932	-0.385531172	0.859893991	0.136928884	-0.095753197	-0.168000719	0.099834624	-0.455255615	0.060383313	0.020779208	-0.328611015	0.073300338	-0.03978254	-0.189329743	-0.008073564	0.001658521	0.110993951	0.108472535	-0.162183989	-0.241360426	-0.085276517	-0.262095039	-0.035545041	0.067411682	-0.063124231	0.275897546	0.129456113	-0.087193277	-0.119352359	-0.073913886	0.161976204	0.260220254	-0.056869311	-0.031669986	0.013729331	0.09182881	0.078104251	0.043350098	-0.070643521	0.08853789	0.15003974
267	20	267	-0.730045077	-0.013470863	-0.357973851	-0.483607335	-0.238151991	0.463699288	0.092031699	0.027021882	0.119598151	0.105853041	-0.020051108	-0.065252045	-0.084841024	0.238449715	0.09127278	-0.158351389	0.078835515	0.178951936	-0.015325748	0.047856501	0.314154487	-0.05222518	0.031990493	-0.03372311	-0.103726115	-0.246420538	-0.023411859	0.136230642	-0.124160194	-0.049413256	-0.095136116	0.168170135	-0.044488611	-0.088305909	-0.149558986	0.17329592	0.116628765	-0.075278022	0.086234173	0.02432812	0.082496386	-0.045090224	-0.047251283	0.073704606	0.069776886	-0.013611338	-0.02792794
268	20	268	0.059073532	-0.210205309	-0.406360286	-0.186265064	-0.172070778	-0.127170713	-0.044040005	0.16952564	-0.020606971	-0.002403971	0.273333703	0.357256497	0.093120951	-0.212878691	-0.018549721	0.134859385	-0.034716941	0.109901729	0.156908807	0.115330902	-0.128922586	-0.206301724	-0.064591371	-0.100883239	0.100479593	0.116226293	0.002495878	0.031148443	-0.059202075	-0.004278231	-0.124769196	-0.095952959	-0.082858063	0.065756902	0.034136309	0.083207394	-0.123153499	0.146292258	0.067018148	0.12860083	0.052989085	-0.103726956	-0.050598226	0.050825906	-0.119776868	0.05210231	0.07805914
269	20	269	-1.038480285	0.36066326	-0.610251664	-0.430528011	-0.159228662	-0.134366683	0.146860864	-0.333226399	-0.188791813	-0.074697851	-0.360209146	-0.135121028	0.023640238	0.100812678	0.161481734	-0.090000373	-0.098624423	-0.040116188	-0.338892007	-0.008992758	0.30255665	-0.290915625	-0.231664717	0.182086069	-0.018576808	-0.103392482	-0.100159509	0.001595711	-0.076960359	0.027543922	-0.0141414	0.060119764	-0.051066915	0.026289308	-0.044253879	-0.053387343	-0.02353402	-0.110706344	-0.0836037	-0.0388631	-0.079785435	0.06542666	-0.104587559	0.035020724	-0.04805793	0.087476062	-0.146886955
270	20	270	-0.543918561	-0.30806717	-0.219948748	-0.002741673	-0.266151064	0.035113897	0.191616109	-0.031024194	0.313816486	0.201367949	0.033806451	-0.138676245	0.143555533	-0.051700546	-0.119230663	0.126051049	0.084238713	0.062210746	0.10167233	-0.09800475	0.261848321	0.121483437	0.117452725	-0.058666528	-0.036584829	-0.002553786	0.025357491	-0.054557318	-0.070192481	0.168496931	-0.009984288	0.098930182	-0.139010531	0.122965005	-0.061701241	-0.207771405	-0.177964014	-0.171973519	0.016614996	-0.166980322	0.024034927	0.107338139	0.011540468	-0.048329172	-0.121342523	0.212368122	0.106047797
271	20	271	-1.156404254	-0.050385423	-0.225996791	-0.14636318	-0.104492463	0.022820724	0.128960137	-0.135350959	0.236425936	-0.188720686	-0.022713612	-0.078145539	0.210230574	-0.079616793	0.072646753	0.150449757	0.019094078	-0.222338801	-0.056617788	-0.051962441	0.098329816	0.111888962	0.149335286	0.088991955	-0.082010304	0.274563609	-0.010538761	0.194237328	0.175854169	0.036116236	0.065477059	0.100501523	0.086756286	-0.12507674	-0.26523926	-0.074808141	-0.159067589	0.218766249	-0.07495269	0.092851458	-0.191198563	-0.094578487	-0.073890088	-0.149910839	-0.007816294	0.106919786	0.083904519
272	20	272	-0.843919505	-0.148585193	-0.131317159	-0.156363613	-0.179409242	-0.06535759	0.054293551	-0.166666958	0.032918702	-0.067360665	-0.430396148	-0.218075228	0.078010386	0.101691115	0.17122103	0.382901865	-0.007042337	0.019795711	-0.209750445	-0.254093578	0.003196889	0.054055395	-0.18266251	0.236709836	-0.332123515	-0.027312132	0.047101456	-0.208806362	0.098670795	-0.092916925	-0.077026645	-0.328012483	-0.001497892	0.152812924	-0.131820942	0.273415695	0.000383687	0.137173116	-0.06131923	-0.087210069	0.078064193	0.008735915	-0.162027644	-0.057145845	-0.029234252	0.023107636	-0.099456114
273	20	273	-0.151720817	-0.15357818	-0.25310288	-0.165643622	-0.13550847	0.01389288	-0.008089082	-0.251099521	0.275547918	0.112812915	0.100846486	-0.089254086	0.138743083	0.432218611	-0.256944599	0.114856773	0.219176686	-0.250443293	0.074592401	-0.145033492	0.107960211	0.10810723	-0.10326638	-0.17550524	-0.007191119	-0.006545806	0.029915578	-0.001648378	-0.117387948	-0.03015131	-0.122080407	0.126366564	0.007720944	-0.025589869	0.011630597	0.15420554	0.12869492	0.027493396	-0.088636815	-0.078927944	-0.118839093	-0.145931118	0.133969896	0.02250672	0.072465887	0.048982767	-0.02617508
274	20	274	-1.933407161	0.218879563	-0.381928322	0.193885207	-0.120942414	0.665520178	-0.046577527	0.253715168	0.150156058	0.09374482	-0.172785172	-0.141519374	-0.100254199	-0.089631372	0.138657525	-0.152073604	-0.131025882	0.012865092	-0.381222397	-0.30561821	-0.172970398	-0.020859799	0.068580139	-0.101231261	-0.21931189	-0.015946651	0.228840443	-0.143882883	-0.027721041	0.114614194	0.146087247	0.139077331	-0.002302613	-0.015560548	0.070487935	0.253678977	-0.036380316	-0.145310227	0.17722953	0.091812289	-0.082363996	-0.173884737	-0.003535251	-0.11050071	-0.272624496	-0.261665077	-0.077302118
275	20	275	-1.301702645	-0.408889252	0.144071841	0.07290394	-0.560032242	-0.290875187	-0.095841858	-0.025965329	0.169898372	0.112778413	0.113419145	-0.005986238	0.156573657	0.241259017	-0.325480261	-0.079942291	0.136507704	0.042173055	-0.064678962	-0.42840373	-0.140710575	0.076311177	0.032735816	0.142708427	-0.22094229	0.079055921	-0.266472338	0.164398258	-0.276902058	-0.161693205	-0.3558894	-0.060388381	-0.011495114	0.086249816	0.131727846	-0.186627569	-0.119954869	0.005261162	0.195606786	-0.17544851	0.029215259	0.084467357	0.207509353	0.009951896	0.049781801	0.198593885	-0.00680068
276	20	276	-0.101220036	-0.424704223	-0.134485807	-0.201852258	-0.288274323	-0.106205414	-0.300016314	0.229638031	-0.233406783	-0.194417132	0.225923384	0.110102024	-0.232161555	-0.136960245	-0.203401722	-0.061836223	-0.130686116	-0.123092086	-0.071836392	-0.007248387	0.009773238	0.222865931	-0.140364329	-0.191569864	0.000574851	0.074021102	-0.205510302	0.103814658	0.098436895	0.030416165	-0.032649063	-0.05100867	-0.192912106	0.042650726	-0.208204621	-0.259299939	-0.239459712	0.266141063	-0.163896743	-0.129595206	0.008974404	-0.10240037	-0.004056121	0.232556093	-0.111107327	-0.037652366	0.027229689
277	20	277	-0.743415705	-0.290451954	-0.377692985	-0.429188574	-0.150761356	-0.050575688	0.011134928	-0.023278128	-0.270006469	0.046083342	-0.107683078	-0.133900198	-0.349081025	0.14479644	-0.059529051	0.290631375	0.027118697	0.107177647	0.037367578	0.033365284	-0.100532504	0.053249524	-0.03225917	-0.032244765	0.013172194	0.068467219	0.080800109	-0.148560919	0.139979491	-0.297386459	0.221245264	-0.076175022	-0.057773116	-0.042953369	0.119420361	-0.098907587	-0.302463437	-0.011250177	-0.175281021	0.107133232	0.062554758	0.026882907	0.076738866	0.025595784	-0.059050883	0.187576613	-0.04945977
278	20	278	-0.152289258	-0.361102749	-0.221051966	0.232741071	-0.033399794	0.077973572	0.005867517	-0.051928984	0.079910103	-0.01696192	-0.057100306	0.074884567	0.13911247	0.02227266	0.110793804	0.175223186	0.14937176	-0.033902043	-0.090745517	-0.071200941	0.015705783	-0.012876172	0.009396103	-0.057847438	-0.014429687	0.054543166	0.116114322	-0.045713732	0.072608015	0.035614729	-0.144479381	-0.213844311	0.038360188	0.229772385	-0.147184586	-0.049574992	0.039368259	-0.087263065	0.05635813	-0.041585367	-0.068294296	-0.020505075	-0.041532902	0.030466448	-0.10177746	0.067417193	-0.051861291
279	20	279	-2.891029579	0.017934902	0.150502343	0.299541985	0.271732738	0.285564617	0.111851932	0.240370237	-0.159917939	0.111422075	-0.298896628	-0.079988452	-0.240264265	0.27065563	0.175522957	0.290761706	0.34434414	-0.005780001	-0.133601128	0.005180183	-0.093881679	-0.052206235	-0.258079753	-0.231249847	0.040597789	0.016410404	0.178211082	-0.241125069	0.159118666	0.091401399	0.003058027	-0.041824254	0.039106658	0.195775907	0.258997428	0.090323897	0.210980516	-0.217571934	-0.098305706	0.041766376	-0.175889526	0.153743758	0.146438445	-0.183976686	0.098835605	-0.376250742	0.074478098
280	20	280	-0.611055441	-0.22080671	-0.228952982	0.375892919	0.288166974	-0.104125829	-0.053906872	-0.303067589	0.187848516	0.281175169	-0.299773111	0.062425314	-0.15525333	-0.01673035	-0.145311453	0.175975385	0.0978254	0.103404642	-0.154102319	0.096065424	-0.239453242	0.181305224	0.141096661	0.130306286	-0.163291435	0.055309543	-0.13150009	0.1434933	0.051745154	-0.030272299	0.112861595	0.044215945	0.093803408	0.174795391	0.082418461	-0.125313515	-0.172207476	-0.075655425	-0.069471662	0.106691035	0.181786289	0.124376869	-0.055238442	-0.126803462	0.135145069	0.079545847	0.022633641
281	20	281	-0.890333732	-0.426870285	-0.317629338	0.576584116	-0.329174547	-0.233816116	0.091649696	-0.225542555	0.229993851	-0.119521966	-0.142429526	0.21223766	0.152441548	0.084236632	0.080083864	-0.006550498	0.090078249	-0.165809394	0.129732781	-0.073153464	0.253360738	0.028511109	-0.220973317	0.015713291	0.021688072	0.308608513	-0.072930478	-0.030248812	-0.100670233	-0.10147437	0.038102893	0.10812321	0.157702363	-0.055323828	0.145191369	-0.013865287	0.122708967	0.022927617	-0.03627499	-0.222918583	0.0749742	-0.072840377	0.031685837	-0.277033053	0.056395072	0.147275593	0.042482111
282	20	282	-0.619715361	-0.103042462	-0.710248739	0.176140224	-0.094422656	-0.039115818	0.144126468	0.10088122	0.077845339	-0.281354523	0.041342132	0.070704767	0.046605002	-0.111556684	0.063180622	0.021615822	0.048622189	-0.057422142	-0.047780249	0.063136935	-0.019987189	0.166185343	-0.067871606	0.0290165	0.038348314	-0.099600992	-0.150374819	0.070786639	0.073472634	0.005270699	-0.03677756	0.002787834	0.039269988	0.032376058	-0.018891033	-0.124513158	0.052337212	-0.009690149	0.165204015	-0.146525018	-0.056262968	-0.007487549	0.114979985	-0.054008884	0.004852582	-0.004074737	-0.021293135
283	20	283	-1.695070266	0.182763414	-0.147216123	-0.468331053	-0.395071751	0.263268924	-0.019756787	-0.151385682	-0.160244954	0.091671327	0.006237071	0.088034326	0.001571033	-0.0097763	0.223049044	0.06046497	-0.047420881	-0.122185751	0.095242773	-0.133121996	0.048246949	0.153090218	-0.148823132	0.025834332	-0.073036222	-0.228131349	-0.073992976	0.107220654	0.041086705	0.191397194	-0.148463436	-0.063406341	-0.161994283	0.210764672	0.087661076	0.019859328	-0.22308956	-0.150021338	-0.000157645	0.004795905	-0.04241253	0.068907142	0.043813708	0.004387333	-0.171310857	-0.064814015	-0.068610814
284	20	284	-2.191638092	-0.387664984	0.153501366	0.058551615	-0.079156948	0.019355361	0.395057254	0.019975343	0.424570998	-0.06472624	0.271496197	-0.29768759	-0.063711084	0.130371216	-0.228483155	-0.106203497	-0.003644805	0.088996673	0.081810067	0.033196404	0.141353117	0.282011325	0.164970876	0.117586401	-0.157596177	0.003470818	-0.130499518	0.113686046	0.209578906	-0.139127994	0.049084878	-0.31660168	-0.03862677	0.101898104	0.07824315	0.107787554	0.137291726	-0.105433326	0.031588077	-0.186320256	-0.06661294	0.089840465	0.045408017	0.074821088	-0.19902469	-0.411039528	-0.001427214
285	20	285	-5.225667249	0.894144026	0.425167063	-0.431845556	1.477868751	-0.29632672	-0.645485882	-0.019015989	-0.498941539	0.079125591	-0.722400353	-0.892778155	0.338390311	0.209314806	0.387609855	-0.667728545	0.397811441	0.375809446	0.356793311	-0.088301462	-0.044489208	0.122383591	0.416983078	-0.076976237	0.091427893	0.264846601	-0.068498948	-0.086236543	0.300875584	0.092479048	0.097296687	0.038110404	-0.20347593	0.166967038	0.48929627	-0.230740253	-0.068098356	-0.106740216	-0.017971273	-0.263864501	0.059318687	0.033678326	-0.192877784	0.096654014	-0.051304022	-0.12886658	-0.090867763
286	20	286	-1.19132444	-0.645854433	-0.107402527	0.321214558	0.078267097	-0.112748727	-0.041865582	-0.025091964	0.045308312	0.081257428	-0.208152611	0.095401426	-0.196245851	-0.048650403	-0.117791097	-0.114131947	0.1478996	0.157325223	0.175366216	-0.044193442	-0.128064428	0.14007291	0.029647702	0.06108158	-0.024952665	-0.078532028	-0.189920807	0.011080158	0.111565086	-0.159553471	0.0502094	-0.200953796	-0.070969548	0.111753458	0.041600815	0.014161512	0.077915016	-0.070571595	-0.026977542	-0.041860032	-0.007561572	0.051830337	0.152759256	0.007511819	0.071449163	-0.153462796	0.167264725
287	20	287	-2.107971157	0.39418061	-0.070236512	-0.01681687	-0.111386436	0.366576307	-0.215673227	-0.364594602	0.122802288	0.050634815	0.213203139	0.285465986	-0.084393269	0.101548078	-0.287961363	0.071731664	0.005217888	0.257617315	0.12732992	0.259066191	-0.258482891	0.013849229	0.225128472	-0.295961321	-0.111552219	0.113434898	-0.126948572	0.161833525	0.143426103	0.123692286	-0.121342331	0.009778562	-0.087887744	0.254330868	-0.005786343	-0.095586884	-0.098637396	0.175662525	-0.142722728	-0.051129819	0.093337628	-0.041755389	0.112369402	-0.331278594	-0.005423665	-0.066480688	0.006331185
288	20	288	-0.429503645	-0.422141706	-0.272908009	-0.175931179	-0.263808245	-0.032900446	-0.294523792	-0.097523581	-0.123886495	0.006006755	0.303291894	0.267476003	0.0439648	0.392125584	-0.005449403	0.162886354	-0.162543872	0.003880375	-0.00946486	0.10308016	-0.234556562	-0.001620904	-0.070446547	-0.01872571	0.20545972	0.115424315	-0.186851966	-0.18646631	-0.105744563	0.040459775	-0.213409826	-0.099320184	-0.09648444	0.0135617	0.080284622	0.107757292	0.152136721	0.061259636	0.202028021	0.004514803	0.204824821	-0.05081541	0.124398946	0.06202308	0.366768863	-0.006582239	0.034817402
289	20	289	-3.462559867	-0.51979256	0.287689953	0.177735044	0.079336861	0.288403112	-0.656362297	-0.442385088	-0.176001414	0.109423079	-0.123267071	0.057234628	-0.214202696	-0.071537949	0.005886054	0.19489345	0.031931098	0.474957752	0.003772364	-0.26017862	0.400999744	-0.355809136	0.315092548	-0.305947335	-0.090109188	0.06671092	0.232132524	-0.177878177	0.080256608	-0.092378053	0.186920797	0.09127291	0.06594067	-0.175466774	-0.190637878	0.222107138	0.192728581	0.160158103	-0.162226209	-0.101953681	0.077933769	-0.02694692	0.049654094	0.032171716	0.190150467	-0.113238691	-0.111119174
290	20	290	-2.023798451	-0.583259665	-0.017760166	0.621939103	0.021368698	-0.21878089	0.266187266	0.038003888	0.521242616	0.110435416	0.036165668	0.154842633	0.421012878	0.225310531	-0.397040248	0.052920716	-0.157285689	-0.107555538	0.126957113	0.051092812	0.088707129	-0.198249087	-0.081616236	0.111160646	-0.022845855	0.086770559	-0.017335105	-0.002480801	0.076030818	0.025315324	-0.167932745	-0.272657601	-0.067070102	0.062744173	0.113529802	0.162300698	-0.063468309	-0.018571635	-0.032941142	0.048516755	-0.160833937	0.049241916	0.113545556	0.144250496	-0.12897386	0.013947024	-0.137831324
291	20	291	-1.333056221	-0.219197121	0.009981286	-0.006076879	-0.108538327	0.022550329	-0.116727634	-0.311565789	0.014862859	0.336078378	0.259894609	0.118140718	0.056292755	0.105117351	-0.0376462	-0.044755569	0.070468367	0.216319506	-0.113614843	-0.191239103	-0.115945043	0.193814724	0.024031547	0.09794795	0.144679811	0.040897296	-0.213680704	-0.053282701	0.005157249	-0.164735685	0.001650144	0.100727793	0.121471785	0.042394397	-0.100089561	-0.025312232	0.01850813	0.024309919	-0.053357754	-0.178345639	0.073739354	-0.056188789	0.005783954	0.109009767	-0.095922487	-0.110153248	-0.112089788
292	20	292	-0.064357638	-0.666797437	-0.087732227	0.125039119	-0.300963275	0.047019426	-0.174279714	0.021908057	-0.064237967	0.0854842	-0.01552634	0.106601233	-0.128840195	-0.066777151	-0.050849809	-0.078440779	0.246572017	0.223357016	-0.080756148	-0.177555458	0.150925843	-0.151310415	0.102411745	0.061711678	-0.304348974	0.124342484	0.028737477	0.037425352	-0.068963779	0.264318738	-0.04026444	-0.053987983	0.018260512	0.105966764	0.065687034	-0.034192342	0.058755667	0.016907595	-0.125613822	-0.026714824	-0.083614553	0.058698013	0.074084164	0.060139989	-0.089313461	-0.067607354	0.107747836
293	20	293	-0.590331518	0.178732783	-0.504892656	-0.426574406	-0.113997122	-0.15353692	0.206918092	0.05585337	0.014194864	0.287720583	0.029473258	-0.038024382	-0.048196172	0.052164517	-0.142378852	-0.279337965	0.189265036	-0.231819961	0.257983837	0.13458143	0.281793544	0.015667214	0.012099623	-0.066078438	-0.324652226	-0.105240306	0.237610284	0.101876677	0.0743785	-0.253990682	-0.08754674	0.129125891	-0.04730372	-0.086361415	0.121331195	-0.173293767	-0.060692472	0.128670661	-0.137508228	0.04640086	-0.149911065	0.005227994	0.047529433	0.115335163	-0.122747	-0.037101591	-0.028920803
294	20	294	-4.163138502	-0.423686575	-0.297631024	-1.169843164	0.480966519	-0.295944837	0.682877333	-0.292407566	-0.181428485	-0.593570961	1.075115061	-0.988529091	0.17553789	0.305190957	-0.014191532	-0.170219152	-0.432633135	0.209382575	0.323835189	0.033324667	-0.034230284	0.121730231	-0.330905136	-0.243099395	0.356867105	0.239198735	0.181084365	0.017132518	0.220191312	-0.167661625	0.466728537	-0.064228626	-0.001860824	0.334174204	-0.116542049	0.180106587	0.250007612	-0.031840207	0.2173575	0.2410119	0.450334532	0.181554038	0.231897587	-0.220874965	0.055088011	0.000472007	0.362991971
295	20	295	0.070419881	-0.050517585	-0.377995857	-0.351717226	-0.368088045	-0.069806264	0.036863861	-0.266769299	-0.253104116	-0.052990429	-0.302309525	-0.486968965	-0.145764036	-0.02106009	-0.172192571	-0.019764715	-0.196588403	0.176063504	-0.107965752	0.288865695	0.164870871	0.054642964	-0.04728197	0.016187328	-0.014216226	0.175534286	0.011723454	-0.02094826	-0.113134233	-0.119475141	0.079401236	0.143067839	0.296533893	0.001724638	-0.024717167	0.020720856	0.042369491	-0.109978469	0.014477656	-0.015968145	0.100170983	-0.161611105	0.07932125	-0.042450187	-0.097803851	-0.087715724	-0.011060154
296	20	296	0.328513795	-0.310589687	-0.051519771	0.051037907	-0.168153678	-0.105167103	-0.188593661	-0.042989295	-0.085925309	-0.143485324	-0.100044678	-0.210715078	-0.125021966	-0.133948532	-0.192695888	0.112222802	0.193058662	-0.130705465	-0.122254918	0.119510808	0.154065902	-0.092434507	-0.021441876	-0.084375716	0.163616595	-0.078740011	0.145053243	-0.016654623	-0.086351391	0.210837057	-0.092316039	-0.100431449	0.128005148	-0.102962001	0.173595974	0.003708291	0.038709247	0.063519823	-0.076585937	0.237239183	0.024139513	0.080398917	-0.109671792	0.001543766	-0.077382454	-0.018084272	-0.031060275
297	20	297	-1.457233449	0.361663382	-0.675828446	-0.321876824	-0.176688869	-0.453235491	0.105131776	-0.112862422	0.053025321	-0.238210251	-0.010403532	-0.17181459	0.078029512	-0.163084242	0.180773043	0.009053037	-0.314604677	-0.173764287	-0.083391634	-0.149594127	0.216480213	0.173635126	-0.178363645	-0.043108545	0.019697219	-0.103303495	-0.126544296	0.172831497	-0.025530369	0.063659775	-0.138893812	-0.031288146	0.027738558	0.126879732	0.027789688	-0.114901455	-0.0687092	-0.02090642	-0.010978174	0.020425771	-0.270873032	0.057065878	-0.143976185	-0.015880155	-0.128058975	0.133090138	-0.002896187
298	20	298	-0.974866339	-0.42482306	-0.227222162	0.395821332	-0.220991709	-0.049321236	-0.131338342	0.029473754	-0.238602633	0.072499913	-0.066595411	-0.038492846	-0.029750963	0.061778482	0.210740193	-0.195997676	-0.236416791	0.020327132	0.16207572	0.015967357	-0.128106332	0.047376392	-0.138959943	0.205191548	0.133258204	0.048866132	-0.400958983	-0.009960681	-0.085570991	-0.007280649	0.290630684	-0.032593741	0.05065227	-0.102494662	0.178698089	0.119833619	-0.029885434	0.028922366	-0.056547801	0.041822174	0.096754348	0.022017901	0.109470853	0.06040142	0.116842	-0.080275554	-0.057412173
299	20	299	-1.89369934	-0.132846653	0.082243922	-0.119080643	-0.547218244	-0.275485744	0.18804294	-0.167723327	0.213900874	0.320140055	-0.090369727	-0.084970984	0.30604437	0.214006661	-0.285900359	0.11431603	0.356540929	0.160507262	0.147540979	0.03810023	0.125437787	-0.063599455	-0.098449242	-0.00554368	-0.146526236	-0.26560154	0.030530431	-0.011694283	-0.286269115	-0.105697128	0.150717871	0.177414812	-0.015312725	-0.249916296	0.15488138	0.196703444	-0.061163752	0.378085502	0.123874566	0.001889805	-0.067313011	0.036289587	-0.423533701	-0.039609735	0.131810242	0.029650654	0.008942294
300	20	300	-3.807838955	0.126296416	0.132337097	0.922484084	0.993859116	-0.058099541	-0.343991642	0.287802284	0.56882788	0.057768862	-0.714261724	0.230775629	-0.370086513	-0.030716458	-0.104252437	0.153431027	-0.362416188	-0.123559894	0.151005971	0.049874014	-0.125904997	0.139829109	0.001202461	0.190856305	0.061136448	0.020004112	-0.151611127	-0.420552988	-0.643640088	-0.137323507	0.223245585	0.122791642	-0.132892271	-0.239869855	-0.096896312	0.392163297	-0.319090799	-0.025524885	0.175927592	-0.056659771	0.082999005	-0.126160601	0.070479311	-0.030385355	0.005629108	-0.190257504	0.052123614
301	20	301	-3.542536881	-0.027868783	0.373591986	0.073917813	-0.554494379	0.145643456	-0.159081019	0.499630278	-0.019508	0.10967324	0.14474462	0.150990187	0.391041817	0.004439229	-0.274589794	0.205157737	0.147785183	0.168670612	-0.229475203	0.366694915	0.35268868	-0.021172348	0.18425303	-0.266032955	-0.335287117	-0.073375715	0.473038156	-0.096293204	-0.059264262	0.160087879	-0.342593776	-0.142908462	-0.017048028	0.202032198	-0.044611732	0.078427821	0.048969195	-0.064068529	-0.120446693	-0.134666058	0.116089659	0.275247814	0.101621191	-0.077892467	0.126551485	-0.131099643	-0.075451911
302	20	302	-2.293496694	-0.250902369	0.359324484	-0.164985937	-0.125683	0.052423409	-0.082865017	-0.286917591	-0.048059565	0.07307247	0.022715245	-0.137811463	-0.224331033	-0.080946897	-0.02846933	0.204606405	0.038821076	0.164804429	0.138331262	-0.202258756	-0.235161936	0.070369729	0.211413431	-0.132495468	0.203975966	0.150753721	-0.10533661	0.243504878	0.045239985	-0.17646541	-0.078901859	0.269363408	0.085535935	-0.114114183	-0.054838169	0.097295349	-0.120268296	0.096318764	-0.123462047	-0.061169198	0.24462685	0.031754137	-0.237094324	0.183656407	-0.25366468	0.124582538	0.103634908
303	20	303	-3.444018769	0.283814244	-0.019064743	-0.127079157	0.659625414	0.132906386	-0.138519541	-0.051214435	-0.313288256	-0.036593866	-0.157928364	-0.153870402	0.448945984	0.274212312	-0.634749803	0.193419105	-0.022598072	0.109598629	0.126838116	-0.033369425	0.16338013	0.148701376	-0.139204893	-0.083685706	0.097818943	-0.033582678	-0.055297501	0.047387631	-0.21512366	-0.011637425	-0.219360943	-0.260035262	0.090320133	-0.098362373	-0.0294086	-0.131367238	0.004656139	0.258821629	0.030626729	0.132067386	0.105907489	-0.00817922	0.036881333	-0.043833375	-0.091053113	-0.128368083	-0.183140216
304	20	304	-2.49387054	0.110541746	-0.010629578	-0.711468094	-0.15152821	0.245664971	0.068680639	0.564732492	0.066287519	0.055669037	0.141679299	0.314780605	-0.068103895	-0.075706788	0.000449603	0.425019674	-0.094070443	-0.032881706	-0.064390755	0.071096501	-0.333459378	0.111917215	0.09491325	0.267104535	-0.121448486	0.149099936	0.022708352	-0.097467017	0.316885137	0.014905098	0.244126519	-0.313787751	0.197469007	-0.072111925	0.119386945	-0.115496926	-0.070829383	0.029477358	0.108587942	-0.116484142	-0.097248033	-0.004079465	-0.116567463	0.059495214	-0.038309384	-0.018012794	0.092051265
305	20	305	-1.932764	0.331009127	-0.455735057	-0.000809899	-0.382848224	-0.01277302	-0.177772771	0.127857732	0.11475549	0.014473581	0.136609335	-0.127607989	0.004985204	-0.142360134	0.140348968	-0.174776965	-0.106679597	-0.096212344	-0.207071259	-0.043117707	0.304175525	0.042898429	-0.017597707	0.005255052	0.189892006	0.082449762	-0.133820889	0.091548285	-0.005534116	0.071709424	0.179917435	0.043778849	-0.09616036	0.121135256	-0.006350932	-0.172648619	0.018706678	-0.1273661	0.056542665	-0.003572628	-0.029461432	-0.214371299	0.005071549	0.00661589	-0.007788401	-0.005785182	0.04820997
306	20	306	-2.46013903	-0.305559451	-0.140183407	-0.328931926	-0.446141755	-0.170183445	0.237746438	0.244585821	-0.084271257	0.208528955	0.110453902	0.079017257	-0.02554578	0.316791357	-0.11968675	-0.021551018	0.138970722	0.068869725	-0.181240275	0.184546929	0.241640546	-0.049501447	-0.211977757	0.122496645	-0.268744412	0.178102971	-0.297451949	0.17276931	0.022478832	0.082015052	0.0692441	0.070009825	-0.03739624	0.021128261	0.03652846	0.055558135	0.013480345	-0.008163123	0.178417446	0.035245844	-0.002555268	0.110798607	-0.330948005	0.130382417	0.09896501	0.076979484	0.081662408
307	20	307	-3.170616602	-0.055631348	0.399415821	0.181276387	-0.446263664	0.466261776	0.155535986	0.590657964	0.260142035	-0.08324452	0.118812783	-0.272476206	-0.528613745	0.351804462	0.037865327	0.224778964	-0.21903644	0.269968061	-0.271611524	0.139145879	0.379021118	-0.141484083	-0.137070749	0.075754284	0.02968421	0.07773192	-0.214049497	-0.266914162	0.093026023	0.500120273	0.031557775	-0.055205238	-0.002042714	-0.097263251	0.220375637	0.263835767	-0.046313181	-0.405233198	-0.270766392	0.012800345	-0.023792512	-0.526328489	0.112130336	-0.10857215	-0.243552167	0.441592914	0.189192757
308	20	308	-3.159486236	-0.35775729	0.200922572	-0.441197251	-0.354037482	0.059517923	-0.081619084	0.116494884	-0.221601668	-0.259753035	-0.034571683	0.207198546	-0.223449342	0.135651083	0.036518543	-0.021252809	-0.572428825	-0.219707	0.030289765	0.348012607	0.006915085	0.029343921	0.012307759	-0.408215433	0.129808743	-0.163445531	-0.071567096	0.143487723	0.070101427	-0.028861824	-0.052994054	0.256045683	0.151046284	0.041261189	-0.080325057	0.136990805	-0.021663776	-0.06501992	0.035120877	0.020088018	-0.292716547	-0.005413986	-0.084201318	-0.239498824	-0.169996092	-0.23873203	0.021505572
309	20	309	-4.46808656	-0.467729018	-0.028559192	-0.085182742	-0.680908173	0.126783471	0.116108689	0.351324639	0.156362184	0.250508223	-0.183580157	-0.287819983	-0.13262851	0.479164632	-0.249172033	-0.368830431	-0.327175964	0.177520274	-0.145572761	-0.091954424	-0.151061011	0.014470475	0.07315714	-0.001540307	-0.316721672	-0.053592087	0.043467078	-0.45072138	-0.094289951	0.342555103	0.043999495	-0.11500691	-0.06690586	-0.223222139	0.479879185	-0.138480446	-0.117270041	-0.415149818	-0.164232066	0.267837304	0.248999623	0.004083529	0.124841392	0.065884946	-0.078377138	0.068946768	-0.026158692
310	20	310	-2.226895864	-0.587616563	0.200895702	0.475958946	-0.168321383	-0.225276003	-0.149003159	-0.047727336	-0.24633466	0.226853224	0.064714224	0.064709968	-0.052629385	0.011796533	0.123358728	0.00354057	0.26450617	-0.213509233	-0.073447745	0.342672031	-0.066298302	0.210071929	-0.029704452	0.025809396	0.243882889	0.489025193	-0.036940597	0.237285583	0.094338659	0.061074054	-0.047648633	-0.070217281	0.061490247	-0.198541844	0.022183453	0.046617795	0.078432977	0.170711912	-0.423914349	0.113478869	-0.218298021	0.09101314	0.177938836	0.009196392	-0.03004118	0.055983684	0.041190122
311	20	311	-1.914410201	-0.156360057	-0.077511618	-0.770572616	-0.306531384	0.211111832	0.031297769	-0.077740776	-0.00162131	0.233412054	0.028522501	0.064912116	0.078111131	0.26120269	0.178104924	0.295758765	-0.014187226	0.044964237	0.261629402	-0.321291897	-0.190267485	-0.093332364	-0.11220695	-0.14808337	0.091915389	-0.238933575	0.197819046	-0.016182928	-0.120368978	-0.016075159	-0.133560124	-0.088455558	-0.141824808	-0.127307028	0.021549818	-0.012080977	-0.255067607	0.102007774	-0.052716176	0.008262403	-0.031367239	-0.272639094	0.08402999	0.050155107	-0.04455557	0.299556405	-0.006972026
312	20	312	-2.510468587	-0.512594702	-0.267386726	-0.154308153	-0.345965162	-0.257956214	0.433129766	0.120077437	-0.37993695	0.312106794	0.173253337	0.114385453	0.091317509	-0.240098287	-0.234158455	0.163105981	0.157644007	0.150833685	0.058766549	0.025244059	-0.129548499	0.167017184	-0.079316806	0.104934784	0.110401796	0.081925323	0.083647956	-0.226723458	-0.135510094	0.095266479	-0.068694622	0.179442554	0.117413611	0.135168629	0.125147024	-0.051492733	0.099469218	0.129853071	0.285774436	0.064075072	-0.164304472	-0.143872229	0.074588754	-0.016535659	0.10149623	-0.07999987	0.070941838
313	20	313	-2.391889381	-0.81121248	0.469788474	0.610825184	-0.018198218	0.260746765	-0.459741443	0.311370225	0.163191806	0.400462051	0.059888228	-0.31038427	-0.744754333	0.363837159	0.233541136	0.34237213	-0.258993809	0.379014436	0.108092548	-0.190177428	-0.031872321	0.019674082	-0.325993948	0.201075022	0.179864005	-0.197788416	0.05086175	-0.267714529	0.212055896	0.028916891	0.036391717	0.117512935	-0.009698343	-0.221753122	-0.066754352	0.166007248	0.147458758	0.044780485	-0.008530671	-0.078231776	-0.039258945	0.045820459	-0.104056501	-0.062939006	-0.095237899	0.178272927	-0.282887527
314	20	314	-3.463141966	-0.257436989	0.124108018	-0.361626013	-0.025135061	-0.147685364	0.651828388	0.169546622	0.17124151	-0.006564067	0.319471596	-0.094088744	0.079225408	-0.188652975	-0.069269632	0.611516544	0.340234258	-0.491427986	-0.225536901	-0.066397037	-0.238617594	0.096054932	-0.33556932	-0.003814373	0.095017082	-0.183090924	0.040254458	-0.217342783	0.055046512	-0.009132432	0.141858738	-0.266533469	0.040036507	-0.150816614	0.305691956	0.103205542	0.149892077	-0.081628221	0.093312253	-0.039427646	-0.042888548	0.127636865	-0.16402529	-0.030922133	-0.018091942	-0.228480654	0.013639445
315	20	315	-2.282575329	0.182922846	-0.489532406	-0.686253826	-0.460456381	-0.266647514	-0.057917281	0.553945782	-0.147871014	-0.669053377	-0.016281354	-0.404875158	-0.089184602	-0.356195249	-0.047251175	-0.00083654	-0.356479011	0.429035619	0.096015056	0.227269506	-0.009798438	-0.069091682	0.10842029	0.072812697	-0.060077069	-0.030727896	0.032145644	-0.022000602	-0.203621102	-0.013975913	-0.116038603	-0.28250409	0.047104542	-0.172654825	-0.043771635	0.275729082	0.060519704	0.108130554	0.175021609	-0.196311653	0.018544913	0.050251459	-0.219995989	0.037531863	0.181945145	0.04125501	-0.079166172
316	20	316	-1.604796413	-0.437003436	-0.37699463	0.075619264	-0.133750114	0.21696207	0.164095467	0.062905358	0.077035765	-0.273711781	0.085600086	0.044854158	0.110734023	-0.005269049	0.006603084	0.33919004	0.158834812	-0.314811638	-0.002579265	0.224700994	-0.02269858	-0.131165753	-0.040139024	0.169505128	0.245877332	0.164049257	-0.061048125	0.072211835	-0.142181765	0.070963648	-0.052427188	-0.281165252	0.083931974	-0.107071536	0.352165955	0.173290849	-0.261397441	0.19908987	0.023894004	0.020821566	0.115827615	0.142564561	-0.107631492	0.054079541	0.097045727	0.02152985	-0.170647487
317	20	317	-4.071791038	-0.738343021	0.118716574	0.479302836	-0.034575526	0.207908908	0.099069322	0.183300424	-0.317964593	-0.485877541	-0.704235677	0.229533515	-0.38417656	0.522583101	0.084864445	-0.020081435	0.430982352	-0.034042706	0.175950614	0.427381494	-0.340735017	0.187294437	-0.061036452	0.424665831	0.263356152	0.275505506	0.34043003	-0.600613906	0.198598039	0.091460188	-0.302149199	0.114948441	-0.347310262	0.068890924	-0.121501949	-0.248161784	-0.102016006	-0.229887474	0.252172978	-0.142147884	-0.160650725	0.209998334	-0.213200396	-0.181520061	0.009146934	-0.082082867	0.096518595
318	20	318	-0.080442385	-0.146240718	-0.320241905	-0.130252256	-0.148502777	-0.191258315	-0.036801753	0.04437992	-0.126643618	0.000132694	0.040479648	-0.064826694	-0.00770128	-0.117613979	0.173876994	0.217281279	0.282968507	-0.270832231	0.036603095	0.067422288	0.091138446	-0.100495607	0.207671845	-0.064412256	-0.066961761	0.092436336	0.035982045	0.11719449	-0.13328929	-0.02850224	-0.031263154	-0.024940061	-0.008195641	-0.012347646	0.030217157	-0.041535358	0.11006723	0.0111546	0.083288076	0.099289674	0.11250363	-0.198942096	-0.067596586	0.045158005	0.025832113	-0.04801119	0.110222971
319	20	319	-1.089527873	-0.428974336	-0.157972939	0.237824586	-0.235330413	-0.043336315	-0.173257951	-0.176975756	-0.066314304	0.238324827	0.129808522	-0.659881322	-0.310196648	0.404967398	-0.071541776	-0.042800289	0.120171679	-0.082218212	0.013478208	0.275409048	-0.042379238	0.083396959	0.064292404	-0.102519497	0.087985176	0.113221266	-0.217314237	0.165915387	-0.2681824	0.22590455	0.303880957	-0.013052809	-0.094894413	-0.187978975	-0.058111852	0.041642074	-0.05574835	-0.13616425	0.044663396	-0.088653317	-0.024056707	-0.101177317	-0.122320492	-0.000770439	0.09505863	-0.003798943	-0.005298368
320	20	320	-2.196054265	0.109203984	-0.011670061	-0.422633915	-0.417094302	0.25241602	-0.221608306	0.119142093	0.169990618	-0.348730374	0.015491554	-0.138177655	0.005111639	-0.195614871	-0.074921991	0.068022223	-0.074124397	0.312059361	0.233729286	-0.027470313	0.008076462	-0.136658303	-0.211058886	0.014430738	0.002784906	0.361348688	-0.220498305	0.168563855	-0.216253703	0.019351789	0.062722935	-0.185555307	-0.046744194	-0.082916007	0.287841305	-0.112586439	0.062883864	-0.125924929	0.067185575	-0.057318522	-0.245043163	-0.117373895	0.142306638	0.014131422	0.107214358	-0.103152874	-0.029380051
321	20	321	-1.001777471	-0.139272088	-0.306728042	0.144484408	0.173256924	-0.001189151	-0.145601677	0.124474749	0.129846736	0.216739456	-0.399836986	-0.158197872	-0.163406209	0.162223829	0.222131041	0.072711093	0.098219935	0.250320731	0.203720876	-0.00917452	0.09987283	-0.072841464	0.003680434	-0.229085835	-0.094768905	0.063771727	0.254860236	0.061001569	0.030311681	-0.026778234	-0.160895049	0.023849115	0.202784374	-0.082309594	0.078878922	-0.193491677	0.076229503	0.133719938	-0.008773285	-0.079714005	-0.01713998	0.106961462	-0.022962829	0.161078969	0.14381848	-0.091125363	0.072665871
322	20	322	-1.708253417	-0.20205296	0.024961824	0.109239483	-0.274993579	0.082169699	-0.119614404	0.061959296	-0.062694332	-0.063077164	0.033118486	0.053450619	0.068745709	0.45520489	0.157194002	0.411454536	0.099950597	0.18152761	0.035123954	-0.015557664	0.335677653	-0.114890812	0.119183031	0.303613742	-0.214746545	-0.305203744	0.149489906	0.027678191	-0.092331525	0.250433762	0.088844828	0.14503329	0.103620228	-0.027947956	-0.05381316	0.047039476	-0.174417115	0.108682567	0.359136406	0.075932653	-0.100250644	-0.14934193	0.156617018	0.034197734	0.001823349	-0.049640886	0.062399305
323	20	323	-5.598934083	-0.778466587	0.323477109	0.572262925	0.652012891	0.10521817	-0.889653886	-0.006570592	0.080920551	0.109802675	-0.255368539	-0.077015958	0.205979766	-0.621931659	0.410337766	-0.033506945	0.302575692	0.63477683	-0.22147647	-0.144988554	-0.165764305	0.366659052	-0.332906417	-0.141890056	0.42978914	-0.59734893	-0.116319066	0.320355138	0.107641129	0.092324752	-0.071244401	0.190144095	-0.440148702	0.206916246	-0.179718236	0.181632858	-0.341865427	0.046494444	-0.102973336	-0.041337819	0.117731714	-0.212353572	-0.552157128	0.029744839	-0.032543912	-0.288265884	0.300262636
324	20	324	-2.629729255	-0.064898113	0.247473475	-0.362282302	-0.185473	-0.003758149	-0.092117969	-0.176319116	-0.1418654	0.121453189	-0.232470916	-0.151935675	-0.009966551	0.023723613	-0.159804819	0.059587063	0.128332132	0.179443852	-0.161096456	-0.306111915	-0.157619424	0.124694492	0.055068856	0.055304133	0.181387677	-0.114315985	-0.302819211	-0.306711243	-0.030854466	0.109484415	-0.145524786	0.041365757	0.098878083	-0.281682986	0.272029461	0.017080886	0.200462996	-0.340685273	-0.137743567	0.0043242	-0.311399487	0.007576494	0.047357722	0.033744555	0.368255274	-0.274006796	0.461017847
325	20	325	-4.143416865	-0.41446949	0.851470381	-0.299099926	-0.198524225	0.302056512	-0.268194241	-0.233527321	0.113520405	-0.285171562	0.137287095	-0.312344469	-0.005357293	0.246466231	-0.178270165	0.138076584	-0.016249075	-0.275356235	-0.08710545	-0.181787622	-0.170361697	-0.318955487	-0.217451578	0.367319741	0.13814075	0.148944214	0.034132329	-0.028360157	0.136326997	0.779611382	0.388260323	0.143551618	0.084568271	-0.12471044	0.123024839	0.507187107	-0.389715413	-0.406541205	-0.209255385	-0.197834524	0.205801368	-0.287061628	0.035254457	-0.039054501	0.035545451	-0.108585413	-0.077996549
326	20	326	-2.045689908	-0.052067462	-0.101014955	-0.105158797	-0.336502395	0.068817677	0.22316132	-0.333556623	0.073511858	-0.020977041	-0.321486097	-0.366464457	-0.014416766	0.242443436	-0.047819255	0.228102289	0.126354979	0.048483655	0.038053294	0.194710041	-0.269970744	0.339359951	0.183844035	0.116739016	0.213100792	0.061070313	0.065831907	0.097502855	0.081562633	-0.068709377	-0.168886655	-0.082573795	-0.215730458	-0.083990883	0.054445329	-0.134135487	0.061534079	-0.173969544	0.024912192	0.144440218	0.105962657	0.207931083	0.096973426	0.119095229	0.003820701	-0.228367242	-0.091890516
327	20	327	-2.634547726	-0.238511513	-0.193836772	0.320807342	-0.378151913	-0.021297974	0.195459748	-0.208527773	0.407292315	-0.316102927	-0.122774387	-0.160473294	-0.151699389	-0.053668429	-0.08058262	0.390867446	-0.072614786	0.092073611	-0.243117717	-0.318756503	-0.222925462	-0.004160659	-0.364911036	-0.080737195	-0.157433784	-0.536462331	0.422609468	-0.115019028	0.119493719	-0.468627978	-0.133033103	0.007367432	-0.066476927	-0.313926273	-0.053456245	0.076499543	-0.067651814	-0.173067048	-0.018768819	0.029551745	0.10862028	-0.009944688	0.179917324	0.083682287	0.014294214	0.014510774	-0.246706507
328	20	328	-3.831824066	-0.54046034	0.611816124	0.127045929	-0.395182277	-0.24905755	-0.069265016	-0.177293077	0.612354699	-0.659703802	0.165222134	0.173050224	0.260993901	-0.090702767	-0.318293365	-0.043077355	-0.000816087	-0.205686767	0.229522446	0.017056185	-0.414673248	0.373026664	0.124996845	-0.268529024	-0.130046704	0.01021134	0.156341206	0.17038771	-0.000805835	-0.325285232	0.358475979	-0.148142152	-0.253330934	-0.052015708	-0.175775126	-0.143128712	0.219001349	-0.152157352	0.043441701	-0.300285349	-0.370498527	-0.068707979	-0.025047333	0.18793733	-0.074602022	0.134424114	0.151109068
329	20	329	-3.750126651	-0.252294755	0.459173766	-0.195319143	0.072814933	0.810688126	-0.145861957	0.293225041	0.112497925	-0.526959281	0.251640929	0.352895668	-0.066821847	0.243331576	-0.142909267	-0.006674083	-0.37879107	0.305655626	-0.070906038	0.45315671	-0.045378057	-0.185624233	0.334896109	0.09358434	0.434857892	-0.248947857	0.012333465	0.086423746	0.093915981	0.205788694	0.055668201	0.194485874	-0.113062394	-0.183073813	0.121825405	0.156949195	-0.147447791	0.066760842	-0.026315929	0.142102621	-0.348351398	0.338646279	0.358461166	0.216058346	-0.166040708	-0.277442303	0.002804217
330	20	330	-1.148844405	-0.015456324	-0.369854519	-0.01565463	-0.029988454	0.200932969	0.299332457	-0.16405814	-0.004221124	-0.032139871	0.198065593	0.056377253	-0.273355597	-0.096942385	0.136051756	-0.030477722	-0.088852674	0.03246629	0.027410358	0.052875402	0.02293713	-0.007778171	-0.133481016	-0.07293619	-0.007403022	0.002471057	-0.029697113	0.011844856	-0.243593831	0.178030923	0.142923075	0.071177471	-0.096793901	-0.023028518	0.190298904	-0.138737246	0.181926265	0.032576284	-0.06558031	0.068683414	0.061681167	0.299387733	-0.012615851	0.069388697	0.00704863	0.122698122	0.08882056
331	20	331	-1.486107753	-0.231433849	-0.071365009	0.073184615	-0.002603971	-0.054016688	-0.035910571	0.001816887	-0.0741063	0.1979146	0.139364559	-0.130543454	0.106315312	0.078861587	-0.157359342	-0.167683956	-0.166265875	0.093648116	-0.082427525	0.08422896	-0.122954599	0.27594292	-0.009931877	0.130333355	0.039821907	-0.071505576	0.161500393	-0.098321193	0.159247152	0.007027031	0.104122422	-0.118627811	0.178519458	-0.028960594	-0.076828956	-0.036520645	0.06153285	0.187269725	-0.117629573	0.004034553	0.160622105	0.088484696	-0.159229935	0.082603557	0.078897394	0.009591806	-0.011848918
332	20	332	-2.588913219	-0.324422836	-0.508142135	0.397304944	0.238507755	0.497298372	-0.065455465	0.336555864	0.080415046	0.137822155	0.305831027	-0.056333216	0.121625114	-0.083358857	0.099765024	-0.029813637	0.111295892	0.364965338	0.309093033	0.13771528	0.092495136	0.007861646	0.166590669	-0.314966792	-0.139467919	0.056569866	-0.05798495	-0.012665742	-0.050339336	-0.368040923	0.028827363	0.032407151	-0.211203782	0.091937316	0.014356666	-0.0810395	0.093761991	0.094402775	-0.013074168	0.169813451	0.020950444	-0.019746367	-0.029164133	-0.119418785	0.045621015	0.000218149	0.060050429
333	20	333	-0.822637062	0.050416193	-0.368823957	-0.010872805	-0.024653307	0.036095176	-0.093920573	-0.048963893	0.078854998	-0.033919147	0.090354381	0.145143028	-0.021183804	0.076053982	0.144331395	0.063051077	-0.118752781	-0.077507007	-0.015347987	-0.250385527	0.050021529	0.066367212	0.069380702	-0.160166529	-0.143419583	0.005703083	0.111777888	0.135787852	0.110591555	-0.002689113	-0.021663864	0.156022715	0.130088388	-0.211034172	-0.177991963	-0.144671093	-0.197251386	-0.023691664	0.036913832	-0.087351434	0.148209412	-0.071031347	0.056883695	-0.022133065	0.007489935	-0.059496323	-0.034366002
334	20	334	-0.955092891	-0.262697941	-0.33026733	-0.347994146	-0.200308883	-0.050913042	0.211543387	-0.076832808	-0.05816963	0.054090019	0.048463572	0.052770288	0.10069361	0.086294596	-0.130106409	0.059767168	0.183595405	0.007254685	-0.039832969	0.071640821	-0.172090659	-0.040119683	0.087612544	-0.142857135	0.124590186	0.048652209	-0.007148695	-0.045555258	-0.188113705	0.288147267	-0.004037423	0.165244171	0.090763426	0.053678688	0.02670344	0.145929073	-0.144575043	0.223722858	-0.119060614	0.077813247	0.120639743	-0.021759991	0.04485653	-0.053415176	-0.075201484	-0.03684144	0.066620106
335	20	335	-1.639717824	-0.590130987	-0.225887361	0.119284448	-0.399765149	0.013176426	0.042184564	0.351173594	0.284809404	0.139453432	0.052388296	-0.159272774	0.326234113	0.040664478	-0.00284158	-0.168593546	0.082389194	0.037507565	-0.050943593	0.304712754	0.072009403	-0.091997931	-0.310700748	-0.266742676	0.052436126	0.124209245	0.22202479	-0.078149974	0.076202978	-0.228426283	-0.012170253	-0.012669087	-0.16288307	-0.240849952	-0.2251077	-0.21746518	0.009557484	-0.161392239	0.012576151	0.10800209	-0.100346797	-0.003017301	-0.233746873	-0.021474075	0.056058887	0.162795095	0.170579913
336	20	336	-1.614129303	-0.314769153	-0.32288195	0.012168841	-0.1397735	0.073526338	0.226487783	0.086306928	0.023083333	0.273457406	-0.019204982	-0.412038668	-0.154208656	0.043479793	-0.035113881	-0.057001731	0.110325367	0.013553563	0.306979739	0.116186926	0.012390165	0.254977608	-0.006754138	0.090159194	-0.293571536	-0.242036312	0.111717931	-0.242460467	-0.073481196	0.214614937	0.152728263	-0.135814015	-0.123547664	-0.074861897	-0.017364607	-0.132154651	-0.025900355	0.108629293	-0.02025943	-0.083951395	-0.151297984	-0.058342834	-0.023441332	-0.018620191	-0.116907677	-0.20677488	-0.076061553
337	20	337	-1.453360301	-0.319423072	-0.346971617	0.394954543	0.136524907	0.065456153	-0.261621952	0.055459815	-0.140517837	0.052431016	-0.227809661	-0.002750474	-0.01943499	0.335736636	-0.133824887	0.055651697	0.124797996	0.218017743	0.122110246	-0.060999657	-0.040285934	-0.067670067	0.081232463	-0.217802154	0.031337941	-0.009630521	0.114103004	0.04354577	0.053522854	-0.133576506	-0.07510655	-0.029308742	-0.008611784	0.110255117	0.182589316	0.086847269	0.026125364	0.119614844	-0.084065741	-0.004028754	-0.005969499	-0.082990706	-0.0638351	-0.058645626	0.076989902	0.101465228	0.021763473
338	20	338	-1.343513901	-0.32459653	-0.334915148	0.294827387	-0.062261313	0.325781304	0.347322533	0.360008741	-0.444854368	-0.005112464	0.107399172	-0.152115955	-0.167181598	-0.394443689	-0.082801095	-0.19077108	-0.2242512	0.048082431	0.03906666	0.036808151	-0.207377488	0.078667129	0.081497728	-0.171855893	-0.030268791	-0.301847847	0.010817147	0.02509046	0.119977663	-0.163543293	0.05591437	0.072883544	0.07055733	-0.078173343	-0.205153411	-0.135164897	0.164178008	0.043064535	0.064463165	0.057516419	0.085149664	0.021009133	-0.136116837	0.086916013	-0.049910325	0.005730699	0.038400525
339	20	339	-0.547366194	-0.087745577	-0.343120288	0.085684251	-0.010803083	-0.169037089	0.168502788	-0.075060807	0.111188262	-0.311892267	0.009102862	0.124302599	0.035511516	0.095757543	0.055532407	-0.068855011	-0.10442061	-0.053693251	-0.000699225	-0.003925373	0.134809043	0.113973003	0.06028891	-0.025718131	-0.069448073	-0.079848133	0.045657994	0.122432956	0.216516683	0.181391625	-0.141767996	-0.132367038	0.06845064	-0.095445349	0.065881376	-0.077544348	-0.009776416	-0.084499976	0.057208004	-0.008520647	0.005798117	0.145356177	-0.082452062	-0.058929022	0.061279381	-0.118652256	-0.002905919
340	20	340	-1.259788257	-0.007777767	-0.253359711	0.343744247	-0.182509505	-0.031881606	-0.20186579	-0.050810984	0.055651167	0.130581368	0.039750292	-0.011583934	-0.108898049	-0.144878597	-0.094363916	-0.011069251	-0.176088466	0.07596562	-0.167535465	0.22260479	0.163177495	0.16824967	-0.005681271	-0.344941112	-0.029067737	-0.291634478	-0.156032214	-0.031548275	0.050027432	0.026756755	0.096203988	-0.044198169	-0.097057011	0.067566671	0.070927439	-0.186406947	0.015590913	-0.136069319	-0.008176649	-0.045053275	-0.177386029	-0.034117181	0.000601939	-0.064957883	0.156936906	0.041746435	0.056617904
341	20	341	-2.943400384	0.204718185	-0.542148499	0.156686435	0.074127976	-0.092301666	0.142741013	0.03205992	-0.108196269	-0.187853161	0.164313106	-0.02326274	0.404986049	0.151209087	0.060101234	-0.068177985	-0.123601248	-0.134484666	0.264696649	0.119922798	0.074761568	-0.258413611	0.050449396	0.065684349	0.086151247	-0.021876643	-0.033655446	0.171655843	0.08004699	0.146372208	0.167406583	-0.147939705	-0.011509341	-0.168776997	-0.466185803	-0.05502265	-0.020040784	0.21378296	-0.206656242	0.039757671	-0.097019748	0.124420235	-0.070115552	-0.103324867	0.001551181	-0.029101567	-0.215417098
342	20	342	-1.101801789	0.122141044	-0.583402806	0.638658389	0.149100313	-0.090050995	-0.225797496	0.035135996	-0.214120266	-0.3257713	0.013897763	0.08515576	-0.062639506	0.166058311	-0.306416481	-0.294382369	-0.189863229	-0.252696018	0.165493788	0.098963185	-0.010416457	0.335301118	0.104992764	-0.031032352	0.084442861	-0.008133712	-0.215205999	0.008873915	0.002610586	-0.10849656	0.10600867	-0.027357509	-0.011406316	0.111267317	-0.072277036	-0.053958714	0.114935703	-0.049133074	-0.00448411	0.021779372	-0.079871585	-0.101350485	-0.031568135	-0.044614394	0.019276867	0.053191317	0.008595457
343	20	343	-2.01135856	0.170589534	-0.456891718	0.549964743	-0.220770785	-0.032717695	-0.056197702	0.428281449	-0.342703992	-0.091166688	0.044228755	-0.155743936	-0.095377143	-0.208234712	0.278588847	-0.041608751	0.101375137	0.128234988	0.063057745	0.325747119	-0.184447219	0.007749262	-0.091995179	0.043132318	-0.074309666	-0.223960959	-0.057836254	0.047868291	-0.028825742	-0.050400282	0.140106281	-0.212913952	0.011816956	0.142221261	-0.186477192	0.156395875	0.048279219	0.176206322	0.030701303	-0.136344579	-0.032655409	0.061589264	-0.117306884	0.093531127	-0.104907277	-0.037836325	-0.076008909
344	20	344	-2.184005634	0.387809348	-0.273878041	-0.230588365	0.022967633	0.359406324	-0.088110978	0.245796979	0.211648815	0.066390271	0.186471336	-0.051750642	0.149741665	0.099402135	-0.020509395	-0.131846447	0.083079865	0.007931513	0.242734245	0.243117582	0.285309781	-0.149244437	0.043323445	0.169725723	0.029395867	-0.126380436	-0.284660978	0.24236034	0.06218851	0.209241466	-0.06693004	-0.284063871	0.066055025	0.168554408	-0.239417782	-0.142818858	0.064575395	0.084194186	0.056887139	0.066776016	0.055770529	-0.036518573	-0.106977264	0.061228928	0.045140647	0.000304099	-0.173135988
345	20	345	-2.210309327	-0.58723239	0.379687409	-0.068540015	-0.439311619	-0.02786	-0.14151335	0.10464823	0.188203738	-0.254059307	0.118168452	-0.312732698	-0.155617656	-0.261612283	-0.286669515	-0.253256149	0.007472484	0.493088365	0.205119229	-0.162118865	0.110049251	0.221228819	0.162722944	0.119378635	-0.068984223	0.0920132	-0.053165337	-0.118857475	0.04200416	-0.358855767	-0.22190653	-0.076011199	-0.132339212	0.168358111	0.015305843	0.234452611	0.05153653	-0.170767626	-0.109675297	-0.112374848	-0.133273464	0.243003675	0.050448562	0.255887842	-0.019190722	-0.225593036	0.172786204
346	20	346	-2.639414642	-0.184536702	0.632315748	0.161278446	0.024204663	-0.02293453	-0.542914956	-0.179707521	0.010134553	-0.197041478	-0.1378109	0.173986483	-0.233014145	-0.175779413	0.126021072	-0.263178232	0.089116286	0.403710619	0.269942161	-0.125371425	-0.149984699	0.243040817	0.132500974	-0.147386559	0.096468601	0.244012319	-0.260166742	0.019318119	0.013322421	0.055902856	-0.204067773	0.234753886	0.171446991	0.004421903	-0.020232009	0.108067433	0.035489104	-0.202464838	0.039074982	-0.089901045	0.180887467	0.302873898	-0.064588645	0.237442165	-0.077555808	0.148941794	-0.006444933
347	20	347	-3.161971199	-0.115488111	-0.020071265	0.565958003	0.177662438	0.375163867	0.004433434	0.116745867	0.0548382	-0.169821868	0.068268627	0.139011799	0.080766591	-0.023471668	-0.149789216	0.006708609	0.165279724	-0.009245725	0.004037538	-0.35872559	0.049042432	0.057067279	0.151766636	-0.079443103	0.114741288	-0.282621607	-0.059042115	-0.056916168	0.058528422	0.143125241	-0.040396272	-0.101827876	-0.010075564	0.09153329	-0.037697894	0.023627562	0.173385547	-0.230616805	-0.090610591	-0.305950581	0.154373998	-0.02707369	0.141927801	0.063482213	0.151764623	-0.128252736	-0.107637865
348	20	348	-2.467330599	0.192933455	-0.325358425	-0.12442474	0.084074227	0.372209689	-0.03410741	0.199393093	0.0861302	-0.342128224	0.281313113	0.227099093	0.024013853	0.167168651	-0.06891419	0.265426257	-0.017725038	0.049163152	0.097384758	-0.160679541	-0.189777028	-0.194726208	0.051135324	-0.145427442	-0.264310525	-0.062015316	-0.063836106	0.146518708	0.018968822	-0.008882938	-0.045846696	0.074927694	-0.140645564	-0.030290979	-0.105695226	0.075951807	-0.138340973	0.212852313	-0.096204847	-0.120926099	-0.078162093	0.066934074	-0.112478061	-0.096385048	0.128594143	0.011541814	-0.048853583
349	20	349	-0.996306953	-0.020803838	-0.300096508	0.150467187	-0.213826315	0.231590269	0.179372538	0.088032021	-0.012386766	-0.095340782	0.092297421	-0.135959063	0.230540163	0.256291013	-0.049827527	0.032431682	0.171284096	-0.027953913	-0.23260859	0.096286564	0.142034053	-0.205988128	-0.204070473	0.100657314	0.004065081	-0.065089781	0.084009949	0.197345585	-0.043183299	0.081159407	-0.094767193	0.08759563	0.00210963	-0.104320233	0.00795551	-0.067980356	-0.038791603	0.012929409	0.095805949	-0.060949349	-0.180891082	-0.084627135	0.087395018	-0.013108237	-0.063753612	0.089472068	-0.055797937
350	20	350	-2.701239871	-0.755807153	0.254808848	0.392048818	-0.190312007	0.326959487	-0.586017912	-0.097486696	0.017781403	-0.114157046	-0.212476883	0.025883163	0.124552078	0.031312093	0.401703307	-0.004819816	0.090059665	0.466375845	-0.138943521	-0.478752861	0.422640908	0.013846802	0.288387732	-0.27253556	-0.018119364	0.051045173	0.200118381	-0.055549461	-0.025405621	0.119596	0.295267374	-0.254876578	0.074112335	-0.228484358	-0.315503834	0.205788706	0.066995975	0.088129079	-0.15695689	-0.065453943	-0.315740331	-0.046969498	0.048109124	0.131450575	0.038149347	0.203915711	0.070419233
351	20	351	-0.791843645	-0.688586554	-0.129912117	0.861412129	-0.28819417	0.015030851	0.052681928	-0.077520147	0.235640852	-0.168535092	0.198979729	0.077545172	0.093203531	-0.029781261	-0.001832475	-0.06143271	-0.061212124	-0.055830519	0.096729007	0.010628072	-0.085735823	-0.271015278	0.011574786	-0.024772433	-0.029821374	0.18237719	0.058600571	-0.174477591	0.112050877	0.024545053	-0.021648963	-0.038391094	0.100793061	0.021843781	0.167886104	-0.048267384	-0.090825267	-0.024158827	0.065914067	0.074681295	-0.143613064	0.034878916	-0.059032796	-0.084952889	0.03524228	0.076731607	-0.066301765
352	20	352	-1.936963167	0.321273919	-0.217429042	-0.030415609	-0.271499139	0.268857639	0.122839994	-0.282980283	0.033378668	-0.32919055	-0.067677784	-0.097599618	0.139404605	-0.443843811	-0.003359374	0.204553987	-0.193177544	0.095329772	0.054377261	0.053926689	0.117286842	0.153936502	0.297240092	0.026582009	-0.016233522	0.163774551	-0.202907595	-0.027136505	-0.06364131	0.03200618	-0.054884538	0.413194573	0.170149671	0.305739866	0.011058008	-0.033193834	-0.147939746	0.021752604	-0.046012721	-0.005350564	-0.105802363	-0.061665663	-0.136511045	-0.090751948	0.132116941	-0.154366027	-0.035738161
353	20	353	-0.782847405	-0.802129192	-0.243753738	0.629486225	-0.234105428	0.263205166	-0.201120674	0.176907125	-0.01037232	-0.129527903	0.00602332	0.067715574	0.033592012	-0.152413337	0.036240297	-0.058406502	0.189865243	0.29652228	-0.143161753	-0.087141138	0.160476215	0.074168804	0.134706525	0.017116848	-0.036735078	0.123685789	0.113968614	0.064934391	0.090464489	0.175918428	0.172843269	-0.089977882	-0.069198791	-0.150234281	-0.013148841	-0.010577311	0.000175837	0.049510294	-0.203874669	0.080363311	-0.19066119	0.033323141	0.142853003	-0.148402653	-0.070913601	0.123032053	0.071553847
354	20	354	-2.492648637	-0.663198187	0.229623982	0.387886082	0.324724518	0.323198478	-0.224066275	0.210891035	-0.142176731	-0.14592497	0.158897692	-0.190304856	-0.107141941	-0.164191463	-0.675652104	-0.304250386	0.196647562	-0.334505858	-0.01086166	0.180846445	-0.317968109	0.208760004	-0.183503154	0.446050723	-0.387887874	-0.408974849	0.012144786	0.21837142	0.223423252	-0.159457303	-0.43055023	-0.211796819	-0.040602417	0.152123342	-0.094420844	0.020274087	0.01692019	-0.014125727	-0.238036341	-0.093095352	0.097945781	-0.107077198	0.035563404	0.02448053	-0.059980306	0.003125541	-0.085088926
355	20	355	-3.171691499	-1.067431023	-0.032875572	0.226214188	0.496973066	-0.249576244	0.25087995	-0.397546806	0.062610225	-0.714257831	0.810786884	-0.785587932	-0.265538183	0.402390456	0.086857706	0.00926766	-0.05581909	0.340638673	0.356659099	0.303043017	-0.106707114	0.149627388	-0.044335552	-0.38420193	0.406810003	0.04887698	0.303855382	-0.127968421	0.024947715	-0.228307204	0.338362701	-0.065439885	-0.051504464	0.207731574	-0.179526543	-0.026943946	0.164682448	-0.274283224	0.05929495	0.357020188	0.541413497	-0.148041086	0.297275508	-0.060061638	0.01541932	-0.230526231	-0.108954357
356	20	356	-1.131118718	-0.407616987	0.121143092	0.069967384	-0.286415195	0.078167462	-0.369271735	-0.314106208	-0.204086659	0.029978469	-0.068134596	-0.028474954	0.058760475	0.11377803	-0.382517147	-0.131126508	0.143415894	0.142003454	0.025427022	-0.070774035	0.074660252	-0.038722229	0.038314021	-0.164188989	-0.172197293	0.049755847	-0.007633069	-0.104802631	0.156377005	0.196876803	0.115177866	0.069165246	0.134937841	0.194287223	0.041627113	0.114014491	-0.091322209	-0.165295782	-0.131045783	0.172477575	0.136670691	-0.150488783	0.088686903	-0.208807107	0.24826752	-0.153984264	-0.135828669
357	20	357	-0.862093529	-0.409687125	-0.324178104	0.59130012	0.214587664	0.123869806	0.085198021	0.005142862	0.263872246	-0.15638087	0.000602066	-0.073589364	0.006221676	-0.0677249	-0.008595328	0.232530674	0.055487581	0.255744563	0.083370296	-0.099337612	0.021134502	-0.062440559	0.105442665	-0.07033738	0.066314145	0.089270767	-0.121922036	-0.19826143	-0.147185301	-0.1800431	0.076902451	0.053766836	-0.023204725	0.131504312	0.107070224	-0.022267856	0.038617703	-0.048677623	0.091750568	-0.050995574	-0.063378271	0.178719121	-0.104532037	0.001224729	0.00132775	-0.008389825	0.024300804
358	20	358	0.016125912	-0.966818181	0.016700465	0.677112953	0.026568028	-0.085498028	0.012172632	0.003806446	0.197410643	-0.319845226	0.014737041	-0.125858062	-0.13066437	0.238424575	-0.014066715	0.07478578	0.056603299	-0.074194844	-0.098079283	-0.021140312	-0.118122513	-0.002696927	-0.051783671	0.138251527	-0.102444159	-0.065375712	-0.077109955	0.00449359	0.082248334	0.016181851	-0.040406896	0.043600496	0.005133237	0.026915039	0.051460315	0.108191468	-0.087089884	0.125129702	0.049354157	-0.003720132	-0.061377686	0.035969046	0.053462939	0.084021462	-0.07479034	-0.017614416	0.058262028
359	20	359	-1.513637546	-0.380409664	-0.438488112	0.793116354	-0.045030437	0.506967376	-0.260938916	-0.052778169	-0.173569934	0.093937698	0.035725255	-0.189326056	-0.055775194	-0.009502077	0.364176777	0.194792231	-0.117115196	-0.017451022	-0.169758153	0.229084489	-0.027229475	0.044688759	-0.194836498	0.125397865	0.169701502	-0.099621248	-0.116804464	-0.065882005	0.111423646	-0.08379548	0.256058843	-0.346340443	-0.178559586	-0.033270786	0.115978641	0.26374775	-0.066720706	0.195509057	0.096165994	-0.085354474	0.235930127	0.100071663	-0.074849816	0.177866287	0.043086521	-0.07114014	-0.23880016
360	20	360	-1.010610609	-0.417282635	-0.133843085	0.40366254	-0.328839991	0.245245182	0.053460094	-0.187812424	-0.093148832	0.058147033	-0.172986365	-0.177209246	0.180851585	0.045407073	-0.049958612	0.271238167	0.140205462	0.084520608	-0.088521613	0.067439762	0.226352485	-0.054255083	-0.085292626	0.203002591	0.063273047	-0.104507283	-0.053444432	0.132498752	0.029516011	-0.114513085	0.101163406	-0.065707773	-0.144238944	-0.292326339	0.028185442	-0.039863303	0.144366406	0.011162478	0.222421339	0.107037943	-0.061552621	0.05057574	-0.186219633	0.129267613	0.25412417	-0.112846414	0.021516324
361	20	361	-1.798810481	-0.941646131	0.353703969	0.475163924	-0.124538696	0.337704881	-0.333483974	0.0533792	-0.106460463	0.104830067	-0.016599542	-0.340818591	-0.227078637	0.196723936	-0.120982561	0.097292241	0.112110272	-0.112938278	0.176609584	-0.225071985	-0.06876307	-0.041221578	0.23555883	0.069960275	0.119911574	-0.088764257	-0.207674719	-0.064638011	0.071925898	-0.04831602	0.188829227	-0.091689585	-0.087856551	-0.084004291	0.084244621	0.192273543	0.076153344	-0.161187897	0.033634649	0.28075533	0.012314436	0.010472001	0.003551487	0.166382019	0.168287376	0.131294141	0.03477845
362	20	362	-2.653941555	-0.544599895	0.220175416	0.305466262	-0.622300683	-0.017043989	-0.610760143	0.17252258	0.168164646	0.05995495	0.261388698	0.148099097	-0.001707841	0.218855493	-0.17754395	0.08219221	0.254118658	0.293029105	-0.331689943	-0.004643498	0.095945096	0.081658037	0.237337345	-0.212486665	-0.446392367	0.10814645	0.465749741	-0.092417612	-0.102249656	0.242954123	-0.080847368	-0.071948292	-0.02571621	0.445875956	0.043474574	0.072991014	0.082910844	-0.0187989	0.071429301	-0.138016503	0.056970973	0.215355942	0.388153794	-0.119287712	0.01025803	0.006789473	-0.116039985
363	20	363	-1.438925076	-0.596515894	0.146131613	0.331565561	-0.052809383	0.521736918	0.005881364	-0.128994491	-0.0050478	0.010716923	0.237168957	-0.020413643	0.109996908	-0.174777848	0.153381222	0.343542045	-0.029479801	0.060908895	0.06850424	-0.120466407	-0.094145041	0.188298386	0.23471094	0.015574929	0.221370279	-0.113561093	-0.04676805	0.12897991	0.20305495	-0.060468498	-0.218118856	0.112069329	-0.037357201	0.034950462	0.146542962	-0.008536614	0.053400762	0.077210913	-0.05475696	-0.001274684	0.12915734	0.259440539	0.051244491	0.257571644	0.09735047	0.068992697	0.316221868
364	20	364	-1.304417756	-0.805517969	0.03188173	0.274427046	-0.042672972	0.039714774	0.022603242	-0.099188574	-0.034387404	0.095183248	0.155583686	0.201022221	0.347765176	0.164318397	-0.008987975	0.365323652	-0.069176562	-0.071535973	-0.099303158	0.076265639	0.171543822	-0.229655356	0.176646765	0.104190805	0.221550234	-0.182700579	-0.065027925	-0.276334393	0.013895327	0.077807918	-0.1186474	-0.07636377	-0.060834405	-0.045043006	0.010239785	0.015175403	0.127428711	0.157435454	-0.132739922	0.242338317	0.011146168	0.020130429	0.056210904	0.038312081	0.028322174	-0.292514881	0.089091969
365	20	365	-0.972104821	-0.641100882	-0.25904061	0.076063449	-0.523616355	-0.196564487	-0.085228124	-0.034737222	-0.241942336	-0.387796423	0.244730648	0.318079452	-0.140141233	0.055048536	-0.19127222	0.026234829	-0.017456219	-0.218838904	-0.066943012	-0.131156539	-0.355850025	0.238927407	-0.151608994	0.045279234	0.056467552	-0.066085219	0.112107936	-0.129315338	-0.126266005	0.070133529	0.113807304	0.004192035	0.132516336	0.12012713	-0.049852476	0.010075376	-0.024895005	0.005461777	0.337150157	0.188936832	-0.076203457	-0.09582652	0.078263297	0.150015557	0.085385595	-0.099918549	0.042892406
366	20	366	-0.541985779	-0.160013481	-0.347013587	0.149217852	-0.11236227	-0.102887651	-0.10912649	-0.410398835	0.00392946	-0.03907467	-0.215123944	-0.162409814	-0.249108582	-0.144034665	0.129466065	0.065859418	-0.100869837	0.114338048	-0.133377297	0.078894779	0.122151065	0.032463998	-0.043040835	-0.041809608	0.097058634	-0.066463437	-0.073282322	0.009700154	0.204083485	-0.330891098	0.019988207	0.160834465	0.029332816	0.01212202	0.02692082	-0.024797399	0.0403017	-0.004044945	-0.081821379	-0.06390419	-0.051035446	-0.228575497	0.178449453	-0.110211071	0.133624173	0.115781849	0.146976596
367	20	367	-1.107530264	-0.546872317	-0.17267091	0.173265254	-0.246835417	-0.073815585	-0.130992969	0.014464838	0.217808019	0.391981194	0.247833846	0.094722284	0.103417869	-0.011516178	-0.005326739	0.034235761	0.040444045	0.093779193	-0.08984075	-0.160994107	0.38105119	0.209826503	-0.05111663	-0.067804165	-0.145263224	-0.035759152	0.015783441	0.250727009	0.132116244	0.253373581	-0.024411334	0.077897538	-0.11825526	-0.03058673	-0.09902837	-0.056448485	-0.04613721	-0.192751136	0.06518418	0.151239691	-0.155722413	-0.164804657	-0.081041164	-0.011897011	0.026231871	-0.005221024	0.055169064
368	25	1	1.096096552	0.300218533	0.246448167	-0.149217767	-0.284427565	0.002894296	-0.045982478	-0.153035645	0.038339346	0.009443431	-0.050275661	-0.12794835	0.081535698	0.050413971	-0.089700849	0.071981493	0.089507372	0.095320332	0.109721203	-0.015611021	0.074095344	0.064490425	0.031344635	0.193817892	0.011867548	-0.056679565	0.109384082	0.070076422	-0.01622392	0.131428104	0.059169979	-0.027498035	0.036743477	0.098558513	0.036541105	0.048750325	-0.055337521	0.100206159	0.169380303	0.022329672	0.043217714	-0.095939669	-0.072925573	-0.040903274	0.066371617	0.044172515	-0.037185211
369	25	2	1.207348879	0.22026543	0.187737284	0.285617132	-0.285455217	-0.169675673	0.164729078	0.199587503	-0.193049378	-0.13586307	-0.023902151	-0.075897879	0.092547397	-0.053182566	0.043377903	-0.018308281	-0.063386001	-0.132216829	0.086944017	-0.171098141	0.075108016	0.07278107	0.114302549	-0.100617127	-0.032616531	0.093138129	-0.05665394	-0.154024469	0.096650002	0.008285013	-0.05263186	-0.049576828	0.01754962	0.020202596	0.018054817	0.08771256	0.043795704	0.030159598	0.065446113	0.000621072	0.020162023	-0.003988991	-0.033320578	0.009871002	-0.008225688	-0.034601783	-0.031096121
370	25	3	1.472295026	-0.068037218	-0.041134605	-0.006707874	-0.213720591	-0.031120587	0.068491994	0.222990553	-0.08023002	-0.113973587	-0.149859011	-0.095166938	0.06289591	-0.018312559	0.070386101	0.044192667	-0.046280123	-0.026685104	0.007145758	-0.021850277	0.035773513	0.105623007	0.007168579	-0.091275706	-0.048603935	0.09567942	-0.140808664	-0.068809993	0.110957487	0.077769723	-0.027780452	-0.033683398	0.079451179	-0.002903326	-0.013191548	0.083215479	0.03743486	-0.011155358	-0.027988901	0.023161075	0.070380948	-0.03303996	0.035990439	-0.05635073	0.002282096	-0.061762151	-0.023077651
371	25	4	0.996407333	0.318751667	-0.051426384	-0.009770505	-0.171895332	-0.044682593	0.08309311	-0.001006116	-0.107274645	0.00483074	0.004113721	-0.142939303	0.132163246	-0.118400027	-0.008992679	0.010127177	0.046356005	0.009568702	-0.105783715	-0.03961126	0.010697849	0.020909566	0.05210782	0.070361534	0.034092088	0.052439429	0.050063724	-0.020169447	0.063298803	0.030831742	0.012379278	0.059358797	0.016779089	0.006143697	0.072933194	-0.015051249	-0.029564568	-0.0030845	-0.015349332	-0.029422262	-0.049070224	-0.015200465	-0.005091332	-0.000772093	-0.030773451	0.013373205	0.008601414
372	25	5	1.368945983	0.149487506	-0.126286531	-0.003758457	-0.119708057	-0.097679784	-0.096247848	0.077272354	0.037112381	0.059559259	0.096330599	-0.010854931	0.058800138	0.119659452	-0.049912895	0.023226361	0.159276247	0.07160335	0.117294129	-0.006910324	0.058841289	0.033225185	0.04281896	0.035294825	0.054467218	-0.07028028	0.036535738	0.018945379	0.152492869	0.012827039	0.020450381	0.009369604	-0.024350599	0.04878028	-0.037582265	0.037262819	-0.013293919	-0.038291549	-0.015008096	0.030394307	0.045155783	-0.066194936	0.024338632	-0.008330338	0.049223463	-0.05397523	-0.03234423
373	25	6	1.068482605	0.590934149	-0.099775653	0.149365246	-0.223021636	0.184607537	-0.02526091	-0.201110436	-0.032975313	-0.059159382	0.175219778	-0.024178262	0.038139209	-0.061076312	0.088742486	-0.063218049	0.065394159	-0.035013075	-0.133050861	-0.022700195	0.055004976	-0.049244064	0.006861074	-0.083051698	0.053453934	-0.130649958	-0.094359224	-0.066206039	0.1074319	-0.027879975	0.054592217	-0.017342058	0.041581675	-0.064473701	0.069723265	0.026376061	-0.076693189	0.002622927	0.02499424	0.073237442	0.026762292	0.012851951	0.025912623	0.000167518	-0.09863367	-0.028852063	0.076984328
374	25	7	-0.037330065	1.609627038	0.392139734	0.333282797	0.333886177	0.122912013	-0.045626065	0.110121116	0.10356176	0.096441604	0.116956175	0.083770069	-0.010768918	0.132339849	-0.078624329	-0.1303294	0.128703301	0.025851631	0.04964634	0.103438743	-0.078222432	0.133257631	0.006094105	-0.16669957	-0.145755959	0.001602935	0.179531536	-0.06591559	0.020955134	-0.16319926	0.011299297	-0.035240907	-0.02622886	0.110120219	-0.100748598	-0.049995255	-0.18198188	0.003232965	-0.000223552	0.076183925	-0.009420152	-0.023275988	0.006907712	0.056435485	0.185530232	-0.053427294	-0.078521557
375	25	8	0.812617469	0.844382736	-0.071440655	0.119773323	-0.133757398	-0.513509024	-0.209711972	0.110585168	-0.127454637	0.011388782	0.046073834	0.002894279	-0.070575411	-0.039553978	-0.014713334	-0.089195251	-0.091966846	-0.047278617	-0.083204404	-0.059346871	0.036758516	-0.097189991	0.13177838	0.11229586	0.253854345	-0.031437791	0.013733049	0.037461511	-0.088341339	0.03379513	0.095022409	0.007351882	-0.003256813	0.023510419	0.020305271	0.131549286	0.151383329	0.001111834	-0.099450279	-0.05573637	-0.021784179	0.058113075	-0.014980326	-0.109623063	0.00509181	-0.085266646	-0.039234575
376	25	9	0.969784409	0.851833403	-0.507510902	0.129141408	0.038414981	-0.335584299	-0.238136418	0.022857956	-0.041466659	-0.062690753	0.15452747	0.025707039	-0.069399678	-0.031152574	0.229739564	-0.040646	0.208039342	-0.055151807	-0.13040501	0.052701351	-0.065889686	-0.211320415	0.140580872	0.079597704	0.104252501	-0.137224856	-0.007436506	-0.082827769	0.08583418	0.113181426	-0.030715202	0.051601792	0.058656648	0.055113314	-0.055806059	0.020035011	0.120283918	-0.106054905	-0.065379531	0.076914114	-0.014854073	0.038518819	-0.075092145	-0.053930192	-0.034369689	0.009923163	-0.107144945
377	25	10	0.548012338	0.729141792	0.679675927	0.4168381	-0.157896915	-0.223570322	0.145999539	0.040097709	-0.169878545	-0.119668414	0.169721016	0.189876988	0.034364644	0.153871024	0.033955403	0.146332317	0.08284599	-0.121701973	-0.069272434	-0.067152972	0.046013452	-0.045893293	-0.087348516	-0.112346758	-0.116305014	0.058199991	0.012086138	-0.093106335	-0.122922584	0.063117756	-0.068426692	0.265098168	-0.036067044	-0.078529185	0.094406987	-0.073942076	0.014406703	-0.001226137	0.010138696	0.072354606	-0.043827503	-0.033002732	0.047150505	0.106382785	0.013518772	0.003309772	-0.052831765
378	25	11	0.101388152	1.088677314	0.668492631	0.406166475	0.031297703	-0.339908421	-0.216635003	0.183773363	-0.22741084	0.17204871	0.232452788	0.205655732	0.180247446	-0.074068418	0.121317006	0.265225846	-0.018648913	0.049037365	-0.102576557	-0.065968595	-0.154553217	-0.102946516	-0.105695834	0.071204273	-0.207692193	0.211826371	0.024388866	-0.052417211	0.039698697	0.101810671	-0.010818788	0.145258994	-0.051703538	-0.264224541	0.011420769	-0.026225899	-0.417994654	0.001926224	0.166277281	-0.021782538	0.205972156	0.253452606	0.11181377	-0.112994271	-0.161459311	-0.102200401	0.158522233
379	25	12	0.682629878	0.67657551	0.52459835	0.167079287	-0.178187327	0.056980491	0.213813151	0.110412814	-0.161518211	0.111121894	0.108659217	-0.168231591	0.174163442	0.127674428	-0.364510562	0.080336182	-0.000572649	0.163572548	0.218102861	-0.007158793	-0.002229326	0.157169567	0.106265663	-0.095026092	-0.014583269	0.036358909	0.057488662	0.125364891	0.032692281	-0.105660224	-0.004203019	-0.047670371	-0.092917473	-0.029155286	-0.054552483	0.051525731	0.169705418	0.042589402	-0.087884213	-0.050062928	-0.092856063	0.055783643	-0.039541626	-0.022084445	-0.22032638	-0.047389341	0.05188023
380	25	13	1.096736476	0.414873729	-0.014757224	0.048600161	-0.179334984	-0.0097641	0.124046827	-0.120892214	-0.146830864	-0.044724814	-0.007884899	-0.094147049	0.012192693	0.097431234	-0.025462647	0.062121948	0.098267802	0.107102895	-0.05490609	0.031512434	-0.02595909	-0.169246211	-0.085462349	0.02574561	0.035691642	-0.045037657	0.085522211	0.017694521	0.03953988	0.012980529	-0.087775362	0.079763418	-0.03997272	0.011005763	-0.027639104	-0.067347975	-0.043890495	-0.131614247	-0.034746482	-0.068346194	0.041508067	-0.010731498	0.067434711	0.055662031	0.027626878	-0.033652021	0.046097689
381	25	14	0.723871357	0.4928727	0.325899005	-0.0188213	-0.269973574	-0.057481847	-0.102242871	-0.012245014	0.10174827	0.102508152	-0.047588359	-0.034257056	0.049506631	-0.045086989	-0.054932285	-0.161155609	0.104542468	0.136288144	-0.06912953	0.140733833	-0.018149898	0.050351531	-0.013715847	-0.050586994	0.122076756	-0.090701695	0.130158057	-0.088717056	0.06363984	0.014191371	-0.015281736	-0.010020063	0.127565204	0.00259144	0.086712602	0.043028406	0.019143383	0.051895194	0.010608461	0.004550111	0.04074652	0.070356935	-0.025117274	-0.064199925	-0.118444939	-0.029673514	-0.022425695
382	25	15	-0.26970646	1.315172133	1.203777436	-0.164093693	-0.265739996	0.136852113	-0.234149893	0.483543191	0.091672346	0.272675143	-0.224101578	0.07061872	-0.662742162	-0.115680407	-0.174225031	-0.074699516	-0.104986544	0.336115931	0.01666808	-0.209186192	-0.238227829	-0.235169434	0.032364814	0.241730794	0.291560009	0.00171995	0.064516763	0.2532322	0.207646972	0.218316278	-0.039923954	0.052437583	-0.010299266	-0.225836685	0.02469538	-0.11912785	0.213712603	0.022090798	-0.090843698	-0.131072007	0.089215989	-0.173869629	-0.072952975	-0.086287927	-0.105040543	-0.028350381	0.014508897
383	25	16	0.603912337	0.732538713	0.428519086	-0.063510507	-0.171036125	-0.08739441	0.124775585	-0.120604305	-0.093660838	0.038367674	0.029073882	-0.021316932	0.100670534	0.038927695	-0.051470817	0.008131468	0.071507076	0.078651188	-0.023087093	0.029959063	-0.088189031	-0.063522255	0.032225865	0.043838149	-0.012757094	0.047536686	0.086395212	-0.080713722	0.028617925	0.014388662	-0.061489024	-0.072478454	0.009481537	-0.15017536	-0.015834647	-0.022999349	-0.079208949	-0.007071403	0.151480013	-0.004229849	0.039311268	0.132913758	0.049985993	-0.141289974	-0.077091731	0.061520985	0.061781921
384	25	17	0.761043256	0.618877242	0.477384873	0.237983399	-0.26700063	-0.141236005	0.132038663	0.06309026	-0.108779024	0.063171591	0.101258536	0.051889418	-0.034445893	-0.025735777	-0.011059044	-0.023552618	-0.004670003	-0.015811148	-0.0304331	-0.146994153	0.127632066	-0.076144157	-0.057025281	0.035362333	0.162448948	0.04148457	-0.026834955	-0.035102964	-0.060002875	-0.002141511	-0.020982384	0.052634952	-0.026237015	-0.03486468	0.029098188	0.007091101	0.052433166	-0.009386295	0.005425925	-0.051966388	0.054078943	-0.148338767	0.050906893	-0.033655656	-0.000812874	0.024757277	-0.067862661
385	25	18	0.650586816	0.665874751	0.68854837	0.16823197	-0.411366315	-0.102490375	0.119271108	-0.139797845	-0.187033288	-0.071869278	0.078406496	-0.025643964	0.073116525	0.157879215	-0.083989435	0.048398573	0.000876228	0.027544411	0.002676957	0.07258256	-0.037407391	0.048688386	-0.26892347	-0.206071954	-0.210806324	0.047223166	-0.091409365	-0.128387813	-0.02228909	-0.060174601	-0.055612211	-0.062335715	-0.186459614	-0.12962624	-0.041711536	0.029908889	0.051500087	-0.056538705	-0.076844412	0.059033	-0.031519623	0.144328936	-0.002171054	0.055025494	-0.206784703	0.022777006	0.089258661
386	25	19	0.70664564	0.768020741	0.264646397	0.14149077	-0.031867602	-0.00143524	0.08042462	-0.072287521	-0.024051603	-0.069968481	-0.082801084	-0.063909406	0.013530084	0.116911424	-0.072296351	-0.077840627	0.028337473	0.020859835	-0.130606074	-0.00332835	0.024883815	-0.04453743	-0.037285692	-0.074793125	0.038565263	-0.049534235	0.060280539	-0.05263353	-0.08991548	0.015577656	0.084668956	0.000955593	0.080168504	0.114895294	0.117763733	0.01820203	-0.084708568	0.077549966	0.085629375	-0.097066297	0.001742917	-0.031285683	0.027373268	-0.031807237	0.025587019	-0.01768417	0.01138455
387	25	20	0.111623089	1.088700712	0.402177161	0.049409247	-0.455414389	-0.258098127	-0.126725813	-0.32119419	0.006520918	-0.098330212	-0.036304233	-0.071822005	0.266541993	0.033286575	0.062410855	0.052190449	-0.0726202	-0.226248496	-0.049879572	0.097763776	0.079659694	0.231713299	-0.229840669	-0.01614117	0.04333632	0.072183904	-0.007482256	0.035857688	0.041111597	-0.033047415	0.080160878	-0.017278764	-0.164445119	-0.146430197	0.036422463	0.093371064	0.106517227	-0.066480995	-0.086628106	-2.86E-05	-0.010445282	0.026226475	0.047251043	-0.009770486	-0.029482932	0.092285015	0.036223333
388	25	21	0.780566923	0.384470512	0.57978437	0.139955048	-0.325919353	-0.186491525	0.007939527	0.013104688	-0.124091373	0.104901929	-0.024560393	-0.109844379	0.097935541	-0.064896515	-0.186366439	0.023438783	0.002618258	0.062391444	-0.050066746	0.014295051	0.033854232	0.067016349	0.041051053	-0.072813074	0.119262262	0.082133884	0.132468577	-0.055303528	0.124503241	0.000292444	-0.050837092	0.023907363	-0.056723272	-0.033392979	0.020180248	0.03966154	0.099041387	-0.068873635	-0.056135448	0.03787238	-0.100347449	0.034291909	-0.07972138	0.075851119	-0.035177014	0.080834753	-0.01649376
389	25	22	0.158904142	1.010560582	0.872467097	0.123042275	-0.290659553	-0.148110489	0.137741791	-0.196750176	-0.127660729	0.034555601	0.04034179	-0.013776051	-0.025733662	0.18974492	-0.262457349	-0.075924002	-0.051976244	0.02270457	-0.09843155	0.012462336	0.276966806	-0.040188292	0.036862869	-0.107573641	-0.023527053	-0.010700287	-0.08194477	-0.236368646	-0.041264256	0.135091242	-0.0541632	-0.010435402	0.037785711	0.050383092	-0.004797243	0.088745024	-0.129153136	0.00627107	0.086578585	-0.081216722	0.192851166	-0.068727183	-0.008814248	0.017212652	-0.048446099	-0.034889393	0.050606403
390	25	23	-0.066502449	0.911667494	1.158839151	0.177387432	-0.163678287	0.14664467	0.096994425	0.155819393	0.047348953	0.235081507	-0.175245972	0.151093158	-0.346256394	0.096952851	-0.028551961	0.045645304	-0.014614634	-0.022278199	-0.017582877	-0.069687517	-0.111265389	-0.228480837	-0.217097414	-0.239776375	0.029828398	0.129470295	-0.150338917	0.128555722	0.309611848	0.053732957	-0.165679898	-0.043418235	-0.059251323	-0.009392947	-0.049170932	-0.005419053	-0.00598998	-0.030869633	0.084599739	-0.137394207	0.030553765	-0.025309074	0.051353314	-0.052925594	0.124895598	0.000630436	0.010671632
391	25	24	-0.644565816	1.349548734	1.228304137	-0.009043959	-0.771463154	-0.204114991	-0.599837712	-0.210246751	0.203610815	0.148583219	0.048614176	0.013075317	0.330841393	-0.191528087	-0.233894555	-0.117162585	-0.293493538	0.036662027	-0.163489224	0.24151857	0.016750828	0.076807806	-0.095538015	-0.15618134	0.150512846	-0.012296175	-0.075691243	0.237445041	-0.082495383	-0.02787835	-0.031992621	-0.348713673	-0.041134739	-0.132110904	-0.130450574	0.072137026	0.182067821	0.165507381	0.019955276	0.030384184	-0.064058604	0.099203169	0.12520761	-0.06780836	0.182943086	0.095230221	-0.155904841
392	25	25	-0.077492211	1.282153966	0.74339387	-0.192457069	-0.521634394	0.059734873	-0.188575448	-0.485475774	0.279548044	0.090125216	0.317815268	-0.089613369	0.044730876	-0.087389544	-0.236325797	-0.081671919	-0.038689275	-0.051888536	0.240503723	-0.020556102	0.017834798	0.090986971	0.144163039	0.044554683	0.073745314	-0.111409494	0.231432993	0.122656082	0.001547594	0.03088639	-0.017468212	-0.194799606	-0.014437422	0.096254262	-0.013456978	0.02722057	-0.099625095	-0.05228256	-0.068743521	0.048349976	-0.044068558	-0.004719423	0.154459483	-0.011899476	0.023172707	-0.175585568	0.1774604
393	25	26	0.345069378	0.836845541	0.586974638	-0.135271267	-0.422271064	-0.000162741	-0.149846167	-0.243799598	0.091410391	0.153751532	0.027981186	-0.025627792	0.000420797	0.005029068	-0.059732214	-0.160140858	-0.00889705	-0.000115334	0.033855202	0.028949034	0.036901495	-0.05057512	-0.097294269	0.057260277	0.131138809	-0.063701804	0.130348554	0.122828186	0.039774736	-0.083468697	-0.000987172	-0.156664192	-0.017129116	0.070465239	-0.072114448	-0.034024187	-0.00079283	-0.012846083	0.013639614	-0.051158809	-0.000507271	-0.02295495	0.040142162	-0.121516647	0.138292223	0.072052484	0.058849976
394	25	27	0.727816309	0.683630615	0.096250234	-0.129584268	-0.216169267	-0.19715274	-0.151901883	-0.006390772	0.029947157	0.068162972	-0.079909221	0.015274936	0.029937529	0.297809306	0.01014113	-0.11475991	0.093826292	0.004625168	0.046467507	0.094611806	-0.08056489	-0.025575963	-0.081821951	-0.016814489	0.102536017	-0.01169841	-0.062457384	0.1674852	0.028270932	-0.012952634	0.007074319	0.090475603	-0.143772204	-0.020069109	-0.029786095	-0.004278654	0.125558531	0.026614877	0.069008504	-0.077533556	-0.004732075	-0.006258164	0.012098447	-0.065569385	0.089823965	0.009931942	-0.034048287
395	25	28	0.870216989	0.4825911	0.148077748	-0.042931445	-0.244096558	0.080220601	0.071927369	-0.101206126	-0.060827391	0.00438445	0.175146631	0.021401129	0.134511208	0.013907628	0.052752288	-0.063572453	0.089032331	0.069880469	0.032683739	0.026515142	0.009392175	0.034142291	0.018797184	0.097687454	0.053425173	-0.015832626	0.25680666	-0.065461209	0.061835773	-0.082721159	0.010321221	0.086942701	0.009178024	0.034459523	0.101254093	-0.026743411	0.07363736	0.024466243	-0.009861131	-0.056473595	0.007902933	-0.067345912	0.013134638	0.032174818	-0.006380921	0.057875493	0.038509423
396	25	29	0.106286157	1.524225268	0.08661796	0.335069634	0.67652497	-1.034088634	-0.546076137	0.43766352	-0.014808662	0.280514646	0.131575308	0.031518476	0.048835637	0.352729837	-0.13446295	0.147768649	0.242641205	0.136912668	0.090492968	0.052914975	-0.119479329	-0.295131018	-0.006435639	-0.04278446	0.084965542	-0.133840909	0.019800528	0.120056377	0.215887172	0.104631703	0.026208044	0.053344567	-0.006238906	0.085964628	-0.08278406	0.03546893	0.005272758	0.049009725	0.032671439	-0.0714048	-0.238437298	0.184066801	0.129816299	-0.05744755	-0.076793034	0.024235896	-0.150295075
397	25	30	0.963861048	0.44820515	0.230946477	-0.210416494	-0.123924552	-0.118691887	-0.068030121	-0.002223584	0.016607785	0.057722935	-0.087193362	0.045432215	0.014882034	-0.033983671	0.002351629	-0.071149472	-0.007848347	0.013431757	0.089723857	0.015763277	-0.032605457	-0.010716915	0.001942173	0.310662953	0.032653254	0.051086928	0.225229718	-0.07235699	-0.157219298	-0.002458198	0.062981645	-0.173423501	0.040242106	0.107363303	0.050713002	0.108920913	0.18291311	0.039856149	0.022632471	-0.014786367	0.039059182	0.085338407	0.074555741	0.012753561	-0.139364414	0.072187984	-0.047475698
398	25	31	0.122363646	1.206044733	1.253064057	-0.016052553	-0.307755911	0.05649665	0.275207411	-0.184311394	0.051584855	-0.126116839	-0.057326326	0.007443434	-0.28925322	0.140890385	-0.04836087	0.079357834	-0.011513686	-0.076577143	0.153683828	-0.06590373	-0.035339166	0.052728881	-0.089131451	-0.023396158	-0.043809371	0.009955315	-0.025811261	0.036494195	-0.229947684	0.069020064	-0.042459426	-0.064636875	0.134857818	0.075230901	-0.068127771	-0.018656752	0.142430939	0.086940854	-0.11756194	0.142770942	-0.080807783	-0.057097984	-0.101895605	0.059910981	0.034437469	0.06677036	-0.061210916
399	25	32	0.475516521	0.983443229	0.270578187	0.17863421	-0.039977513	-0.029082835	-0.001066518	0.049731989	-0.027317443	0.054800629	0.100340798	0.048412267	-0.041704446	0.04688778	-0.087153629	-0.002224975	-0.012695362	-0.112040602	0.028709706	-0.064222397	0.077082774	0.098887557	0.053493851	-0.033082272	0.087592008	-0.021823343	0.105102917	0.025071283	0.075678862	0.005705993	0.030420938	0.060363011	-0.096487909	0.042102634	0.055582596	0.13794863	0.140017476	0.100971862	-0.052892759	-0.041085203	-0.039477759	0.089443957	-0.122418843	0.052635643	0.014565384	0.054206346	-0.125677517
400	25	33	0.106923173	1.292010342	0.633329544	-0.089886164	-0.298878242	-0.253025335	-0.371793828	0.065011574	0.015478688	0.05046937	0.077172056	0.174931593	-0.378580381	-0.062601351	0.23099118	0.011258639	-0.04450205	-0.09988656	-0.151944547	-0.04314551	-0.138511084	-0.269672569	-0.110229497	0.053795395	-0.018337618	-0.015320979	0.211708191	-0.11531927	0.031525659	0.160538943	0.094479516	0.096988293	-0.061989457	0.0119336	0.002077588	-0.004727874	0.002577111	-0.135433742	-0.101914764	0.020430727	-0.022758522	0.069077791	0.024004639	0.047977507	0.045834008	-0.032788772	0.028446337
401	25	34	0.110245362	1.322299779	0.507111001	0.011863723	0.016992903	0.081114856	-0.123035727	-0.075748641	0.100502667	0.080293264	0.065506268	-0.085924814	-0.129832957	0.188230977	-0.2497182	0.050026696	0.04038034	0.075809051	0.034348932	0.020591095	-0.042308733	-0.127703121	0.07226274	-0.045550274	0.070394676	-0.163872707	0.014900665	0.061234678	0.247103217	0.060670225	-0.088196878	0.075591589	-0.052331091	-0.01231969	-0.070416589	-0.045671854	0.073203831	-0.012770486	0.067311153	0.050667227	-0.102361972	-0.002786855	-0.07424544	0.058587555	-0.048398131	-0.042375344	0.014016794
402	25	35	0.124009098	1.242329727	1.197281467	0.129979566	-0.184022813	0.234816273	0.100503814	-0.158992238	0.041828063	-0.07675935	0.088696651	0.091780604	-0.403292104	-0.09751192	0.112070277	0.137529255	-0.296015804	-0.154590292	0.195683441	-0.202263299	0.107443213	-0.255657404	-0.400656982	-0.198953429	-0.053732515	-0.008781112	-0.073953126	-0.016538299	0.048223741	0.055291819	0.028447211	-0.023094882	-0.199039065	-0.029058967	0.160799993	0.052458076	-0.028313813	0.03136165	-0.052287004	-0.001489759	0.115333445	-0.162200252	-0.21764918	0.087895245	-0.091940952	0.133312295	0.04820514
403	25	36	0.452044359	0.8045768	0.252435292	-0.011209285	-0.098576993	0.148956667	-0.171673567	0.036203251	0.011785853	0.12896531	-0.18207591	0.131909439	-0.041987424	-0.116629268	-0.04748662	-0.052508944	-0.23255385	-0.037273965	-0.035569864	0.031306733	-0.024425979	-0.049515947	-0.055359928	0.080333852	-0.084463869	0.128514065	0.255936393	-0.104905318	-0.193278887	-0.063034217	0.044135303	-0.099108745	-0.004779263	0.113183811	0.016868483	0.038887925	-0.051367874	-0.072834861	0.148391642	-0.089170896	0.050636695	0.050979877	0.202551241	0.097430956	-0.033603634	-0.012680617	0.086492477
404	25	37	-0.935845832	2.05373264	1.098137642	0.475227051	0.151698049	-0.283126435	0.174165626	0.190859696	0.0258316	-0.006084492	0.077196949	0.319026484	-0.159442238	-0.084306285	0.073832706	0.429919767	-0.230310788	0.078132954	0.384792947	0.064204846	-0.173263339	0.127039854	0.094042956	0.317733315	-0.154145801	0.126785766	0.101842396	0.402077237	-0.555704054	-0.124098689	0.034668535	0.319452059	0.130374541	0.064876412	-0.035718056	0.074326269	0.062461826	0.041738102	-0.125986583	0.003834999	-0.068880226	-0.085231303	-0.177436336	-0.111900944	0.243869033	-0.218780721	0.189957008
405	25	38	0.377037707	0.908487496	0.274272105	0.137238768	-0.09375642	0.176216204	0.157468182	-0.045266852	-0.084619309	0.057194747	-0.119408127	-0.092552428	-0.088960373	0.031857479	-0.078946059	0.038256378	-0.066697156	0.140919973	-0.143885119	0.058353928	-0.047277234	-0.173747896	-0.192494928	0.006283521	0.014598832	-0.048890308	0.007590843	0.052275302	-0.104448136	-0.067298016	0.136900891	0.133998535	-0.117384341	0.078426783	0.002697198	0.04905191	-0.018532985	-0.03266803	-0.117782792	-0.056412426	-0.073863247	-0.011939163	0.139631742	-0.025617549	-0.087397169	-0.033423448	0.049112658
406	25	39	0.484392314	0.754828503	0.353422679	0.146824455	-0.240973984	-0.01178108	0.074755697	-0.135593012	-0.117789582	-0.087324349	0.011131504	-0.024517787	0.062972295	-0.131211779	0.06288791	0.043292517	-0.052017396	-0.03243452	0.038110448	-0.035296707	-0.219820716	-0.00164769	0.173179061	-0.057524987	0.1160214	0.057502745	0.104128092	0.094636398	0.085589838	0.104628744	-0.005849325	0.027196818	-0.105327375	-0.051358232	-0.020762906	0.006466941	0.049382525	-0.001106285	0.013959938	0.027615835	-0.083451458	0.028068432	-0.060888083	-0.010691955	0.048418974	0.08883141	-0.08222009
407	25	40	0.465218133	0.760756294	0.563497276	-0.020971344	-0.323227133	0.328435866	0.104845403	0.013262271	0.053289974	0.011017891	0.109312889	-0.049431427	0.022244638	-0.004155727	0.008096188	-0.012095684	-0.026807109	-0.030477222	0.139202153	-0.014255266	-0.133817778	-0.048467052	0.037306208	-0.079671356	-0.11902312	-0.015458934	0.037123507	0.041560125	0.024065249	0.035349007	0.025766519	-0.016177537	0.003522466	-0.061156542	0.011727528	-0.018430481	0.017318712	0.088855002	-0.017525647	-0.078066382	0.015583533	0.042349215	-0.041663104	-0.135943246	-0.063580642	-0.092983057	0.019450252
408	25	41	-0.011042338	1.488233193	0.476799678	0.231251354	-0.352556175	-0.099626559	0.060919245	-0.148633315	-0.202659343	-0.022900481	0.268572559	0.153317573	0.013528801	-0.189953556	0.152015664	-0.228015287	-0.0577087	-0.212994676	-0.122102038	-0.115443696	-0.067682584	-0.12167992	0.154684974	-0.153363043	0.069496318	-0.031648524	0.005016821	-0.204250796	0.176834451	-0.002611938	-0.091671189	0.097509212	0.047199396	-0.112973363	0.042622155	0.011526335	0.045922751	0.057537681	0.040947997	-0.000250708	-0.015951536	0.072291188	-0.161347986	0.132185384	0.053396828	-0.040905114	-0.002243827
409	25	42	0.500587429	1.016789712	0.372815498	0.029633293	-0.100456383	-0.119701841	-0.068325172	0.018314614	-0.095283639	-0.058360361	0.094530749	-0.064959638	-0.047130819	0.025604607	0.05466852	-0.038369327	-0.00103924	-0.058162549	0.065082094	-0.021934783	-0.087013032	-0.078908852	0.1218868	-0.09760801	0.005756395	-0.051207832	-0.008126791	-0.044861932	0.161788152	0.078521498	-0.040615145	-0.095679085	-0.006795201	0.069821362	0.072382026	-0.021544243	0.057188391	0.057171343	0.07234524	-0.050165041	-0.025269277	0.084758279	-0.096535038	0.019599797	-0.032603947	0.014454411	-0.075232011
410	25	43	0.506491592	1.335425469	-0.051011838	0.101786414	-0.010676934	-0.277473863	-0.241407746	-0.128594997	-0.131995681	-0.021750915	0.382174195	0.280716897	0.100835106	0.044770127	0.216872855	-0.184101432	0.130183085	-0.051825467	-0.143551526	0.097652428	-0.194946305	-0.192767019	0.022148328	-0.013565377	-0.009134284	0.012914472	-0.035048162	-0.146954032	-0.123162921	0.008459429	-0.091780322	-0.016139756	-0.196252972	-0.12805718	-0.19430741	0.011832315	0.018768016	-0.076870862	-0.031935091	0.073999322	-0.085445519	0.063717217	-0.048173855	0.053899061	-0.005566005	0.078031925	0.037770763
411	25	44	0.154413239	1.24562843	0.282539099	0.27514582	-0.161632243	0.00800057	0.172597609	-0.127718479	-0.251939114	0.078948657	0.061631215	0.008404991	0.119578469	-0.273782016	0.003851166	-0.087452178	0.046279552	-0.029596966	0.055791716	-0.134824682	-0.028717612	-0.048542711	0.218904095	0.24542862	0.112341164	0.024382275	0.295470384	0.044665128	-0.009169685	0.087140237	-0.024123389	-0.040606721	-0.088492072	0.079816207	-0.054781453	0.11971856	-0.032571404	-0.067437962	0.114767211	-0.06344562	0.03715457	-0.062333471	0.055476914	-0.044319254	0.036906098	0.122148431	-0.083919821
412	25	45	0.85666571	0.571999245	0.555748016	0.226260467	-0.226715807	0.124606819	0.345911195	-0.057358858	-0.162768341	-0.110043517	-0.008496291	-0.147200867	0.101133821	0.134852333	0.100649403	0.163303971	0.086476647	0.053693938	0.078972458	-0.003095893	0.035366095	0.001141579	-0.169701782	-0.067718196	-0.162102081	-0.024258376	0.03314376	-0.008149861	-0.115736694	0.182683927	0.090501332	0.054901478	-0.163769382	0.137999793	0.173498885	0.001017446	0.097866393	0.131534291	-0.028268202	-0.064401299	-0.071493006	-0.08784452	-0.155306947	0.057761536	-0.027400678	0.025530831	-0.00510417
413	25	46	0.991100283	0.546201304	0.158348531	0.07835574	-0.157524156	0.052563726	0.054796204	-0.10261512	-0.016061959	-0.044799485	0.109060843	0.028409848	0.058303362	0.007913395	-0.009361589	-0.033272733	0.074130147	0.066173488	0.009284437	-0.058619085	-0.032419561	0.01069328	0.018731249	-0.053099942	-0.017093697	0.017803867	0.016557426	-0.006384939	-0.096898778	0.087599202	-0.014740307	-0.058444174	-0.045657303	0.013724094	0.029591849	0.003912715	-0.073757599	0.004843679	0.10980588	-0.060940313	0.03597856	-0.070240791	0.098562071	-0.024329417	0.053714746	0.0279307	0.084438151
414	25	47	1.000726239	0.613838443	0.016018207	0.084027595	-0.108777693	0.022736273	0.077801553	0.020508513	-0.11380936	0.002948073	0.190735212	-0.036331185	0.093953429	-0.015003221	0.045071685	-0.157236868	0.131207513	-0.024298899	-0.078213127	-0.083707872	-0.061688881	-0.069217002	0.063510123	-0.003468182	0.019822764	0.029976569	0.080058132	-0.151891499	0.156217815	0.090064576	0.007279956	-0.054379701	-0.065116272	0.01168235	0.009964897	0.00401979	0.085246276	-0.050987095	-0.066654108	-0.035803945	-0.036130369	-0.063186145	-0.082944369	0.038657051	-0.062904138	-0.01797285	0.077226175
415	25	48	0.833036319	0.609564466	0.094277377	0.177654627	0.086003476	0.072218534	0.057456683	0.018193994	0.053847759	-0.011456847	-0.04041297	0.051636211	0.176326815	-0.001401146	0.099668319	0.00967396	-0.064316159	-0.049935555	-0.044731387	0.031407333	-0.041474097	0.110364923	-0.061047721	-0.002728213	0.004464961	0.112591468	0.110538527	-0.118852346	-0.050639569	0.022330123	-0.030226647	0.013698622	0.095351049	-0.028069354	0.03590287	-0.014702194	0.042931806	-0.023719999	0.021291281	0.039938817	0.023495715	0.065401509	-0.035590186	0.011967239	-0.043667096	0.061779916	0.053508486
416	25	49	0.579251331	0.836847317	0.201196054	0.501164115	-0.127797827	0.231135309	0.257264653	0.071306911	-0.215673921	-0.068746018	0.084138813	-0.015696767	0.092362178	-0.207548866	0.072394017	-0.117788467	-0.195502991	-0.030941691	-0.066413001	-0.229859094	0.031410921	-0.040712874	-0.019719024	-0.122951683	-0.042877882	0.040988814	0.019109813	-0.095676543	0.214793452	0.165004102	-0.033263365	-0.074005533	-0.056167378	0.042663125	0.056351865	-0.127882428	-0.025514311	0.031317992	0.059199272	-0.07818393	0.01292939	0.089238056	-0.028505099	0.032281003	0.00985233	-0.071725043	-0.040282779
417	25	50	0.470401616	1.294512023	0.387434662	0.261849068	0.000430227	-0.302355514	0.108913349	-0.05838433	-0.103064894	-0.077167261	0.260730879	0.041622612	-0.000348584	0.091025354	0.058083031	-0.09592865	0.118658829	0.071202558	-0.067232536	0.022301765	0.133783968	-0.141482804	-0.030006905	-0.06147591	-0.104210724	-0.162367972	-0.156896369	-0.167688241	-0.087328288	-0.005067485	0.038479145	-0.040224537	0.045306499	0.082760903	-0.120634295	-0.045253808	-0.117930765	0.093489354	0.065454523	0.059791451	0.01616813	-0.083471874	-0.087597258	0.103217046	0.164597944	-0.036384256	0.003427724
418	25	51	-0.393677363	2.101337036	0.58821325	0.582381255	0.56822399	0.441711491	0.053458129	0.049250478	-0.008393287	0.110927455	-0.013326681	0.330043625	-0.294048761	-0.141289068	-0.04367338	-0.028439632	-0.327692993	-0.071958272	0.005642466	-0.144033511	-0.072870448	0.039318535	-0.279775637	0.001299167	-0.012371285	0.194900043	-0.087001533	0.090600854	-0.1912392	0.036399646	-0.031057027	0.098844127	-0.053079584	-0.159205751	-0.179156824	-0.020477578	-0.099794662	-0.116330439	-0.131684482	0.154053184	0.200846681	-0.076127327	-0.038411429	-0.078973373	0.176104871	-0.098344905	-0.161381731
419	25	52	0.682838051	1.061120015	-0.207324934	0.119104474	0.155589587	0.133795541	-0.050303512	-0.170404812	0.007398876	0.026166266	0.099106341	-0.020167997	0.01269564	0.095119873	0.034420932	-0.034858517	0.157293493	-0.025437758	-0.098720221	0.015643229	-0.025981954	-0.018659128	0.023645864	-0.097340638	0.058492845	-0.133291513	0.067124145	0.047022326	0.100730309	0.146861988	0.025452357	0.054469914	-0.034267692	0.068881209	0.07240412	-0.009376988	-0.04653069	0.032196824	0.025668397	0.014070239	-0.086704068	0.038167309	-0.051363033	0.040421844	0.032208412	0.016590549	0.051144522
420	25	53	0.771893847	0.519543638	0.30366718	-0.157141086	-0.361779384	-0.050507458	-0.051822683	-0.151696007	0.023682078	-0.072631723	0.010416173	-0.048901822	-0.0905982	0.140384167	-0.106159178	0.087753288	-0.043972314	-0.120819279	0.096716331	-0.03723786	-0.005415482	0.28818431	0.029290862	-0.111411455	-0.01115229	-0.02447375	-0.033895525	0.015894008	0.13128853	0.013586488	-0.035511386	0.025345836	0.008033701	-0.098886583	0.037754882	0.015985282	0.062016544	-0.020930881	-0.069849342	0.0502557	-0.027853839	0.038715337	-0.12192458	0.02073402	0.014588033	-0.000811642	0.053430926
421	25	54	-0.282162969	2.017585658	0.42859112	0.283888526	0.004118668	-0.313606073	0.094118351	-0.197888876	-0.274376129	-0.049652137	0.52474073	0.03496681	0.021689155	0.146092726	-0.142719383	0.055214158	0.072359594	0.146902407	-0.229285976	-0.004859858	0.200025702	-0.186970859	0.039163459	-0.154163864	-0.075444299	-0.167142063	-0.293853208	-0.03520445	0.137218902	-0.051260858	0.038079281	0.071349974	-0.04047227	0.021762616	-0.082037922	-0.173866817	-0.059520777	0.076932409	0.189720577	0.025016343	0.133971624	-0.078967672	-0.009263693	0.074972708	-0.092547472	-0.091002152	0.009201301
422	25	55	-0.481290792	1.890401852	0.537649294	0.532607743	0.028546847	0.556340953	0.137222781	-0.23085701	-0.113051067	-0.05469071	0.070863496	0.103804681	0.244265293	-0.201453671	-0.140288394	-0.072381637	-0.168476058	-0.046399244	-0.265141943	0.003106535	-0.009985884	0.177613434	0.035444538	-0.164137019	-0.192733615	0.079564761	-0.218929129	0.019219909	-0.141224929	0.182889112	0.034927518	-0.042762228	0.091614678	0.032124567	-0.194098171	0.085366606	-0.179661051	0.001025075	0.112020714	0.039740417	-0.01372881	-0.06053246	-0.026879976	-0.091260249	0.121429439	0.022538494	0.080923117
423	25	56	-0.204125252	1.420969915	0.572393011	-0.165478178	-0.483874081	-0.136168149	-0.161748927	-0.197681253	-0.080063131	0.067170748	0.004604616	0.134347989	0.085249408	0.147792111	0.013417453	-0.256229635	-0.16617978	-0.105238733	0.128821682	-0.073907054	-0.181491166	0.037902353	-0.020710789	0.086039736	0.162407167	-0.015469343	0.034278658	0.170052743	-0.078073872	-0.171737857	0.075741353	0.121274059	-0.038201835	0.01349898	0.057508829	-0.001291931	0.005055498	0.113484206	-0.013803527	-0.105039378	-0.012701437	-0.009672795	-0.079402297	0.004814559	0.056319835	-0.031523719	0.103809455
424	25	57	0.811997426	0.502442344	0.550121243	-0.003049705	-0.300795759	0.026828614	0.070144538	-0.010542988	-0.05280988	0.055109214	0.073909995	0.048679596	-0.088524927	0.094933421	-0.068460534	0.070268314	0.040749161	0.038157438	0.11313349	-0.137874228	-0.070118422	-0.004312093	-0.089252005	0.014343118	-0.020121959	0.037353764	0.058056861	0.020719057	-0.000975767	-0.050561239	-0.074240265	0.015049298	-0.111189103	-0.07059415	-0.120462501	-0.035213398	0.035365183	-0.037271145	-0.048524058	0.047750064	0.002503451	0.00506129	0.017243842	0.006650252	-0.025918142	0.007094899	-0.126074637
425	25	58	0.214751565	1.699792565	0.378530924	0.215150086	-0.157117858	0.224157207	0.185376116	-0.470727803	-0.069979786	0.036447235	0.365826969	-0.065365302	0.247587642	0.118665214	0.084202443	-0.138474577	0.281951666	-0.197802542	0.412007893	-0.022280719	0.102591032	-0.093395601	0.031421594	-0.022160645	-0.119739687	-0.127016049	0.037513255	0.020282409	0.043995014	-0.173698515	-0.056186237	-0.077326247	-0.098654965	-0.153245982	0.052074583	0.031168909	-0.126879543	0.036973371	0.109464991	-0.106399534	0.148500829	0.080782232	0.066078065	-0.027564512	-0.196805666	-0.004121652	-0.040857355
426	25	59	-0.872316518	2.289505068	0.40204228	-0.0456568	-0.280244828	0.370306821	-0.227621313	-0.884381418	0.064891179	-0.052679427	-0.076767725	-0.17818844	0.060888757	-0.131432709	-0.221110066	-0.294981893	0.067138471	0.008427171	-0.254188642	0.35181324	-0.122579287	0.057071893	0.12380533	-0.202811118	0.061169128	-0.161736122	0.183106187	0.034975005	0.148006978	-0.091566618	0.005809354	0.102907494	0.080338729	-0.037884022	0.207237639	-0.014639221	0.154205758	0.034540626	0.105076844	-0.075777252	0.071160974	-0.032644246	0.154560081	-0.064990785	-0.068269316	0.032907539	-0.194485804
427	25	60	0.519312697	0.930860498	-0.096832473	0.012845714	0.126467827	0.087330094	0.290125295	0.287471389	-0.02012743	-0.031991588	-0.140021677	-0.023888743	0.194162763	-0.028442676	0.02783512	-0.097692379	-0.030891781	-0.068340657	0.053893358	0.039154977	-0.011166799	0.290111511	-0.058460699	-0.019811862	-0.110560721	0.186163314	0.022447166	-0.146395439	0.027219261	-0.167545273	-0.033738719	0.010765188	-0.018291909	-0.1850563	-0.107576994	-0.044632574	-0.103639844	-0.158059325	-0.125804526	0.054793674	-0.021043216	0.092432356	6.97E-05	0.115156863	0.05748751	0.051648906	0.165536487
428	25	61	-0.403108155	1.923207935	0.741298083	0.158788282	-0.028393085	0.185960713	0.191155249	-0.11490311	-0.024190502	0.061654258	0.015269057	-0.105127759	-0.128497556	-0.210144291	-0.10194277	-0.251754342	-0.060535924	-0.027212443	-0.249001786	-0.074967334	-0.027780954	-0.126784126	0.004440037	-0.045096098	0.130173806	-0.044635312	-0.132790375	-0.060991273	-0.056615226	0.078625439	0.151180661	-0.176524268	0.048646186	0.129239798	-0.067609655	0.000656112	0.077788538	-0.027565142	-0.089226396	0.16474287	-0.12703088	-0.173120327	0.296886701	-0.06592695	-0.085675828	-0.123969401	0.042250782
429	25	62	0.277352058	1.130172088	0.237465735	-0.266280872	-0.320314116	0.122520528	-0.163652283	-0.34813529	0.141473042	0.057231412	0.022914494	-0.073651255	0.165261861	0.055278487	-0.085702923	-0.095459965	0.083530416	-0.084081479	0.183633732	0.132500716	0.07523323	0.282508733	0.145721186	0.108787647	-0.04198522	-0.083053529	0.029880076	0.075360399	0.090180944	-0.049851182	0.044800315	-0.115384963	0.054128056	-0.165445594	-0.014448518	0.021972969	0.00489165	0.001993949	0.000655387	-0.05047692	-0.013769366	0.012479701	-0.010468672	-0.027908544	-0.053163627	0.079113826	0.050879704
430	25	63	0.017642496	1.485181826	0.354546401	0.132412872	-0.154825407	0.290955966	0.159290304	-0.273419458	0.080636467	0.065082738	0.108794578	-0.073632663	0.06380718	0.031107231	-0.042578834	-0.196970922	0.091319368	0.080434145	-0.22823976	0.20117549	-0.070403385	-0.009139542	0.001552559	0.02923268	0.014729703	-0.049776092	0.082424812	-0.055256732	-0.272245323	-0.167005646	0.104785364	0.006949956	-0.029374691	0.156203901	-0.074490544	-0.003485591	0.082183293	0.044181477	-0.101072716	-0.022884344	-0.154781963	0.15045937	0.089589672	-0.144450967	-0.008999647	-0.104514557	0.064048595
431	25	64	0.608397534	0.742483519	-0.014693367	-0.094659875	-0.16478012	-0.045623693	-0.052368085	-0.074305489	-0.084478617	0.04197708	-0.066540967	-0.022614524	0.128683329	-0.102198781	-0.128827392	-0.024429184	-0.071798227	0.013564275	-0.118886423	0.074381965	0.078416554	0.163880286	0.103874402	0.05283861	0.008065903	0.083909072	0.006975938	-0.079425733	0.159051103	-0.157452931	-0.055673131	-0.007851543	0.05617826	-0.175380949	-0.009338601	0.059076268	-0.149443409	-0.043489239	0.206353617	0.009234988	0.059049984	0.074715384	-0.096992325	0.076643986	0.069187795	0.173065554	0.177904015
432	25	65	0.376970364	1.090528941	0.238842054	-0.075606578	-0.193357327	0.184387235	-0.079536641	-0.379534823	0.050334454	0.143384989	0.086071811	0.005633818	0.020149126	-0.236844803	0.189187731	-0.07944268	0.141322417	0.007489236	0.061325466	0.039113906	-0.109627083	-0.131058972	-0.165022273	0.114048012	0.156897827	-0.078486324	0.04809095	0.125168871	0.121237966	0.064578115	0.004114946	-0.120681717	0.069160411	-0.019186187	0.083663177	-0.026139984	-0.018673878	-0.053607035	0.018944428	-0.024333109	0.125130877	-0.15292094	0.18209574	-0.074115668	-0.062966684	-0.000520319	0.036639966
433	25	66	0.690086454	1.14401664	-0.49923202	0.111116768	0.122337572	-0.125925832	-0.295271631	-0.050859238	0.001261106	0.027629638	0.216441301	0.161408604	0.02403982	0.060274535	0.153996123	-0.063235191	0.098804068	0.039093533	-0.12005233	0.053927095	0.004660705	-0.144345113	-0.076838086	0.065872256	0.101367717	-0.070521475	0.026692357	0.022251757	0.126304439	0.040614422	-0.007261341	0.026206395	-0.076989848	-0.079648679	-0.039211983	-0.057913183	0.039605641	-0.074539629	0.024019203	-0.055891287	0.126341736	-0.008380241	0.134676735	-0.010620885	-0.019226605	0.020141632	-0.03670918
434	25	67	0.378987272	1.192682065	0.092521591	-0.070859603	-0.120756577	0.210365748	-0.091947749	-0.468780213	0.157974562	0.044962916	0.18700456	-0.075433149	0.104142469	0.096911545	-0.132186348	0.071291504	0.254789327	0.00532459	0.058507901	0.14813074	-0.005184591	0.087544182	-0.007594422	0.071957548	-0.028556913	-0.16266861	-0.083470112	0.155339319	0.013681274	0.012291331	-0.047605985	-0.104641436	0.12238635	-0.0083809	-0.116961685	0.014293203	-0.02656047	-0.055133833	-0.045248822	0.055326261	0.079218975	-0.082218646	-0.001950775	-0.036932793	0.056634035	-0.078001264	-0.06159233
435	25	68	-0.039884766	1.403815875	0.327417237	-0.172746319	-0.248200875	-0.006558163	-0.129160502	-0.461860977	0.160652163	-0.076009094	-0.130223997	-0.084015352	0.102780105	0.025512009	-0.0260861	-0.046475145	0.053709596	-0.033422526	-0.00688702	0.177461809	-0.202827297	0.123822912	0.013486025	0.063438449	-0.033349451	-0.033619957	-0.122062718	0.04272172	0.045205426	-0.046387219	0.004010156	-0.044421082	0.125793897	-0.077603082	-0.057182438	-0.030557492	-0.027736973	-0.021638372	-0.041706771	0.07721581	-0.021725284	0.006122408	-0.037807017	-0.129246285	-0.060396143	-0.019929917	0.068568534
436	25	69	0.766217359	0.834124335	-0.057826211	0.056755501	-0.09571246	-0.017162836	-0.097090508	-0.145392241	-0.005628093	0.084640816	0.304297711	0.086780674	0.201385114	0.051942208	-0.047308366	-0.065865749	0.066681837	-0.039024835	0.080960836	-0.0348543	-0.07945468	-0.037205535	0.089338095	0.037828617	0.069548725	0.021700499	0.14023703	0.032871603	0.046394405	-0.033211004	-0.079544767	-0.03450247	-0.15826002	-0.123757303	-0.05848538	0.012175927	0.031666181	-0.068367491	0.065506575	-0.042973363	-0.014175253	0.043292389	-0.061904353	-0.025562807	-0.053700381	0.012531225	0.051134065
437	25	70	-0.707094667	3.082349633	-0.548136637	0.207937816	1.254392726	-0.775640428	-0.518419912	0.022802931	0.091514406	0.181836877	0.097362148	0.394736968	-0.081580626	0.185215034	-0.117550416	-0.049889856	0.052205577	-0.020061523	-0.018249623	0.142992793	0.145628178	-0.024628449	0.074191127	0.181098939	-0.049092799	0.026136562	-0.260709654	-0.053506049	-0.232716956	0.009273703	-0.061872658	-0.095578519	-0.01010757	-0.162829607	-0.082546862	0.139654027	-0.191065759	-0.043291026	0.142735831	0.034600934	0.094884755	0.029717974	0.09875064	-0.129301608	-0.037811125	0.136880907	0.213467295
438	25	71	0.468297025	1.138183169	0.090885338	-0.049829648	0.09318324	0.012170492	-0.032457642	-0.078414448	-0.077170772	-0.061820048	-0.047558165	0.000400439	-0.013827503	0.067617811	0.05647886	0.019423489	-0.130861925	-0.068419421	-0.08223534	-0.03906502	-0.040666019	-0.082249554	-0.055686313	0.098139104	0.069385738	0.10826164	0.106393751	-0.051276942	0.093139851	0.067174926	-0.041442443	0.118530777	-0.111848494	-0.078907673	0.003720173	-0.132033547	-0.031951719	-0.083940958	0.09576444	0.000532383	0.064257991	-0.010307067	-0.066692955	0.114257673	0.072048988	0.012624177	0.0572615
439	25	72	0.407919163	1.178394746	0.151180788	0.028500158	-0.232242259	0.177494733	0.144081134	-0.284635956	-0.059621946	-0.017346899	0.204056833	0.021729661	-0.160915453	-0.122500431	0.004334013	-0.021920053	0.126963205	-0.118750169	-0.103524837	0.004741329	0.109058009	0.041612242	0.046113659	-0.134649109	0.015362233	-0.044704244	-0.070284975	-0.085376544	0.05494493	0.048121378	-0.119979909	0.027457062	-0.032148811	-0.083751606	0.095619308	0.00995901	-0.113656152	-0.034089033	0.107215391	0.054213213	0.038326957	-0.007025577	-0.117542634	-0.010437468	0.008220273	0.106293543	0.010926183
440	25	73	-0.169338114	0.62879435	1.207254882	1.071306763	-0.401825797	-0.443793578	0.52515532	-0.046036161	-0.268503163	0.296376813	0.112059241	-0.145617936	0.277284162	-0.41387846	-0.312305172	0.110196304	-0.199772664	0.25438348	-0.296735681	-0.381632613	0.02828234	-0.114891788	0.061484983	-0.025827659	-0.01134906	0.226516678	-0.08726389	-0.060781216	0.059549294	0.130780716	-0.012658484	-0.12848432	-0.101930027	0.029209405	-0.17013937	-0.219918504	-0.024158744	-0.119255186	0.196588918	0.051615954	-0.115056815	-0.207506045	0.090167773	0.063787641	-0.140045551	0.089178388	-0.098853078
441	25	74	0.742380468	1.093942753	-0.352944735	-0.100668944	0.075213843	-0.03367692	-0.174891763	-0.146675365	0.123536292	-0.028679201	0.188661325	-0.006001602	-0.095262047	-0.075577374	0.057353238	-0.061267309	0.180053193	0.02144694	-0.209606546	0.200736595	-0.007515297	-0.127840327	0.106738229	0.020225924	0.035431749	-0.18647334	-0.075995653	-0.190032318	-0.007009892	-0.122303566	-0.010582255	-0.002475644	0.255330927	-0.04619656	0.025560657	0.045232022	0.053102481	0.025552512	-0.036294242	0.083861888	-0.024568703	0.105175225	-0.069196373	-0.016990124	-0.090516975	0.02359899	0.1371096
442	25	75	1.013378757	0.751670389	-0.152989591	0.148047961	-0.142255932	-0.095024721	0.017028639	-0.151089656	-0.113941151	-0.076410704	0.233067274	0.076142443	0.021390451	0.080017994	0.102275257	-0.009649141	0.197447884	0.028179193	-0.175694856	0.107841962	0.032005666	-0.063916746	-0.048324128	-0.049824222	-0.002621676	-0.135249019	-0.08998957	-0.079293908	-0.12578555	-0.055203775	0.0207489	0.148453106	0.010767883	0.001195254	0.001162623	0.068007552	-0.03696759	-0.057566147	-0.193224893	0.056351983	-0.029265407	-0.008551878	-0.048941298	0.051087961	-0.024452119	0.008579159	-0.023144631
443	25	76	0.509880631	0.968021526	0.218034138	-0.134770172	-0.222806482	-0.117136166	-0.114649711	-0.289172976	-0.0573852	-0.014581813	0.045580197	-0.051642761	-0.041583184	-0.02107413	-0.106892605	0.045877269	-0.036977297	-0.053998837	-0.045366455	0.102301056	-0.020004317	-0.010189482	0.046496979	-0.075584851	0.012708335	0.019155272	-0.090070548	-0.075785886	-0.015060057	-0.018669108	-0.001931422	0.025209165	0.02438053	-0.045178146	0.110228772	0.00491134	-0.165425861	0.023909105	0.049574617	-0.096801308	0.10495879	0.029982623	-0.108429508	-0.107547937	0.061041868	-0.120326363	-0.0014062
444	25	77	0.364634842	1.221982231	0.120367333	0.222924742	0.118120784	-0.054796588	0.058073441	0.057412848	0.057618276	-0.06231762	0.046554156	0.023621477	-0.010080375	-0.000836862	0.099777461	-0.019604389	-0.012484546	-0.03470739	-0.142695837	-0.084608821	-0.092779128	-0.065824249	0.08572164	0.036921958	0.036648787	-0.02293312	0.099303566	-0.095424948	-0.128545875	0.001025301	0.064420609	0.1306485	0.051688561	0.03834093	0.14559909	-0.056150807	0.020282607	0.003159975	-0.075646807	-0.124527541	-0.067976467	0.107995704	0.07301385	0.077056428	-0.103949378	-0.048318677	-0.017978282
445	25	78	0.220008334	1.591744923	0.100170809	-0.009532182	-0.208640889	0.395820289	0.336202505	-0.494436579	-0.067100464	-0.353044004	0.039051608	-0.275089851	-0.032664703	-0.131385935	0.303041022	0.00793354	0.136173577	-0.048117032	-0.035456555	0.08212248	-0.220351986	-0.087196398	-0.000588907	-0.081526198	-0.102917385	-0.163226237	-0.0577596	-0.112223734	-0.031242908	0.09463338	-0.077355589	-0.054608924	-0.110619225	0.0486973	-0.022239118	0.047537654	0.162143024	0.031992718	-0.095697303	0.129071178	-0.117852743	0.114773128	-0.171569365	0.056569746	-0.255307609	0.161793626	0.127786605
446	25	79	0.472430825	1.117598358	-0.046277445	-0.007543889	-0.276973296	0.457529457	0.057411848	0.08862135	0.13502796	-0.074855082	0.092308874	-0.052197249	-0.178313632	-0.216924966	0.272946491	-0.202740759	0.088244483	-0.006490017	-0.098658107	0.068535164	0.029478342	-0.082518508	-0.034937372	0.003933619	0.040319934	-0.096473632	0.048490515	-0.050812901	0.139951359	-0.108113653	0.085052767	-0.155085717	-0.140514582	-0.031002068	0.042066216	-0.119309982	0.117255033	0.072172968	-0.041715863	-0.054302112	-0.044686127	0.190864603	0.098324033	0.034608548	-0.050611087	0.039214378	-0.060508802
447	25	80	0.480416857	1.271137587	0.043159081	0.002111326	0.211374106	0.211246339	-0.060855156	-0.186173934	0.08937746	0.044829102	-0.040033857	0.03232304	0.024387353	0.031108551	0.00706471	-0.088908153	0.042471231	-0.127126749	0.287361249	-0.021259061	-0.202845493	0.050755922	0.093954629	-0.047380581	-0.055209677	-0.015668176	0.023859137	0.029775286	-0.148689623	-0.032387338	-0.115980822	-0.077792561	0.006383224	-0.094827142	0.025641841	0.043344792	0.04331041	0.045109873	0.163432519	0.059414449	0.059604081	-0.06325309	6.64E-05	0.050363944	-0.055886449	0.05936249	0.044605128
448	25	81	-0.007795378	1.960720269	-0.184229269	0.523799852	0.722852984	0.451906775	0.211057991	-0.046058248	-0.155692817	-0.250231807	-0.288408441	0.032843321	0.189745916	0.10392516	-0.027122556	-0.168281878	-0.306509739	0.078182096	-0.397564987	0.163972057	-0.105857283	0.429493218	-0.080141905	-0.175016397	-0.161301999	0.1639142	-0.062643014	-0.160653403	-0.394617835	-0.064121237	0.201493932	0.084303872	0.116506107	0.231657714	0.033243002	0.095123803	0.037957993	0.133761972	-0.019496192	-0.000377494	-0.09401803	-0.079455082	-0.132603826	0.114924836	0.070923116	0.173922144	-0.045867013
449	25	82	0.922482628	0.824560691	-0.324231184	0.109067552	0.621122372	0.233312646	0.081019309	0.193587484	0.026103864	0.133029578	-0.172861732	-0.126326889	0.220559522	0.02390019	-0.027501419	-0.132722733	-0.033851921	-0.060772025	-0.019671787	-0.087738402	0.065443531	0.051776237	-0.113257585	0.093463001	0.041292479	0.136950401	0.135747749	-0.078394762	0.037900137	-0.031805495	0.234260118	-0.010908156	-0.038109105	0.147358571	0.260068172	0.006884939	0.006625457	0.171830346	0.061795992	-0.197176276	0.010822301	-0.097828993	-0.018922168	-0.000796507	-0.109817948	-0.050591212	-0.003587019
450	25	83	0.613290733	1.309812438	-0.518027672	0.234794622	0.41915073	0.497991671	0.180250705	-0.044966923	0.127251313	-0.01991399	0.062141142	-0.028040431	0.038125002	-0.013054982	0.139856689	0.042839002	0.107618039	-0.051055693	0.099489226	0.016157925	0.100844236	0.051774941	0.156853812	0.167036641	0.017289221	-0.122028476	-0.108332775	0.007473787	0.081724506	0.008853453	-0.011090098	0.151266523	0.122663978	0.053198243	0.117291467	0.010072686	0.024882679	0.062378846	0.013051736	0.065856396	-0.019709689	-0.067651667	-0.119221655	-0.055491894	-0.069598916	-0.00406285	-0.049630566
451	25	84	1.105188268	0.514859641	-0.283304302	0.059841804	0.006409354	0.294898826	0.144576029	0.157835939	0.049538106	-0.102604146	0.013831931	-0.147432935	0.075107809	-0.19072034	0.309169127	0.044113482	0.096538032	-0.077879055	0.072306299	-0.010978841	-0.079364354	-0.106025165	0.093924443	-0.01010055	-0.057413383	-0.07310087	0.000811416	-0.058368067	0.151788097	0.026484845	0.037112453	-0.015842755	0.020877006	0.099308068	0.011362631	0.004720851	0.020425201	0.000123997	0.037866207	0.042368399	-0.024545847	-0.091767989	-0.001329332	-0.027413127	-0.035447857	0.003953756	-0.038539826
452	25	85	0.347704434	1.621980168	-0.188898254	0.592404104	1.103508488	0.421590004	0.174373292	0.441686878	0.139369661	0.028845328	-0.384033905	-0.050841344	0.115977581	0.138250744	-0.055628164	0.052478255	-0.059483305	0.090273333	0.213486223	0.033640033	-0.047702244	0.281782885	-0.209370964	-0.204394594	-0.298891099	0.089581315	0.094347248	0.006232305	-0.306158521	0.070076004	-0.13491426	-0.118357597	0.102451733	0.047328137	-0.199546102	0.029380629	-0.123298603	-0.003690134	0.148238348	0.157849851	0.141937438	-0.044218588	-0.022150742	0.075455576	0.170130801	0.021444853	0.026087029
453	25	86	0.47531661	0.869317605	0.062245781	0.239044567	0.027752508	0.022113349	0.096488411	0.223533018	0.096343736	-0.120635772	-0.358339835	-0.157128598	0.112278417	-0.091021467	0.168503025	0.178196061	-0.069842277	-0.040653878	0.103490733	-0.067006026	-0.001992439	0.073833154	0.05227738	-0.129072229	-0.074716551	0.021706955	-0.185254438	0.061588643	0.178575163	0.208073468	-0.08452264	-0.027055224	0.098576888	-0.067775802	-0.031799044	0.05476258	0.016685859	0.096982635	0.220746631	0.00704023	0.074237305	-0.023279206	-0.003745539	-0.13515292	0.002272535	0.029491913	-0.073645417
454	25	87	0.300763152	1.233323823	0.098138924	0.184109	-0.091800871	0.454564435	0.17575532	0.021867278	0.106454956	-0.058559877	-0.085352847	-0.120894672	0.003620537	-0.338173451	0.141052653	-0.026394096	-0.092262903	-0.325542469	0.217241831	-0.184947052	0.087121099	0.121049163	0.224112444	-0.076511304	0.030703232	0.015071776	0.051560852	-0.057510393	0.105795479	-0.013093608	-0.179164366	0.052754556	0.12067642	-0.126321923	0.037885607	-0.000800288	0.152994596	0.049560018	0.085286073	0.0808473	0.078323837	-0.004716882	0.125062989	0.085800899	0.073210323	-0.013322636	-0.073528179
455	25	88	1.063135938	0.418718883	-0.161066084	0.214448182	-0.104738319	0.100843363	0.131492928	0.230871722	-0.053769357	-0.13306011	-0.167740841	-0.159499722	0.116495067	-0.206591502	0.243906858	0.018442154	-0.046997286	-0.032377905	-0.039811116	-0.015795197	0.001977459	-0.005559405	-0.057164145	-0.06125611	-0.026825811	0.036796693	-0.052483503	-0.054718302	0.103002652	0.056317107	0.018681639	-0.063723261	0.012498435	-0.004407007	0.062603125	-0.040466767	0.09977229	0.019756505	0.019325853	-0.046946434	0.018290001	-0.035050447	0.039801911	0.01603198	0.029614863	0.016362986	0.019684715
456	25	89	0.587107139	1.350196217	-0.033853874	0.183422579	0.02359906	0.300780775	0.224277443	-0.178817048	-0.008840044	-0.13800761	0.154668114	-0.108894331	0.106000069	0.028308206	0.253726709	0.098144443	0.194829408	-0.14418131	0.459535929	0.01885131	-0.055546329	-0.027223849	0.067570002	0.081824844	-0.248447476	-0.164542715	-0.021530259	0.045375259	-0.1920315	-0.055340603	-0.089039748	-0.123491134	-0.021923247	-0.023716346	-0.154886794	0.137140236	0.112436334	0.040316111	0.028814583	0.06517903	0.085726093	-0.001369803	0.077395734	-0.019596089	-0.11397486	0.007599688	-0.036355367
457	25	90	0.768561119	0.604321507	0.074168716	0.150229831	0.155582014	0.049207576	0.001420271	0.352449385	0.054259849	0.074582479	-0.222986997	-0.10840201	0.2165901	-0.046142761	0.006492653	0.064110701	-0.041055846	-0.04723161	0.201714576	0.06548043	-0.018619719	0.191064063	0.010791598	-0.092401819	-0.116903548	0.10501097	0.010221237	0.014374892	0.060663793	-0.048468452	0.059881667	-0.015105903	0.065993233	-0.01486409	0.024123371	0.080617612	0.02775726	0.017611213	0.003813199	-0.003444295	0.005942594	0.016547475	0.081192077	-0.017179444	0.001979666	-0.048080814	0.073611052
458	25	91	1.025134824	0.517657294	-0.274619416	0.164607147	0.180153385	0.324100157	0.051854573	0.249547308	0.106394281	-0.022791572	-0.008274671	0.017460526	0.010765361	-0.019231167	0.017873812	0.067894803	-0.014057662	0.091541322	-0.098826138	0.030859157	-0.005731654	0.075306518	-0.036198115	0.022183729	-0.0419878	0.01166814	0.04192171	-0.005354925	-0.019075286	-0.019871592	0.067541029	0.02745762	-0.051204757	0.027799238	0.013759315	-0.023924627	-0.019840352	0.00539537	-0.025682166	0.038935214	0.017359674	0.037747845	-0.070182357	-0.001948587	0.0111963	-0.044368847	0.014896272
459	25	92	0.424140573	1.200873938	0.029592214	0.1433364	0.278484777	-0.116978731	-0.091229202	0.246294746	0.135799026	0.144935697	0.062572706	0.003211638	0.109173861	0.095877542	-0.060244021	0.098977258	0.144178656	-0.011689136	0.075636824	0.00159274	0.107805766	0.109839452	0.008003638	0.180103911	-0.006397757	-0.016581984	-0.1241629	0.102866385	0.017349531	-0.030617073	0.159614915	0.076114962	-0.092199833	-0.060909589	-0.052717755	-0.01430351	0.046500792	-0.029776211	-0.051418983	0.101508698	-0.033952674	-0.109986168	0.012975629	0.017458414	0.003162947	-0.027859268	-0.043707391
460	25	93	1.004229508	0.543379254	-0.064659512	0.104131273	-0.091438537	0.330451535	-0.017609274	0.235020931	0.081754189	0.031113607	0.107294454	-0.012279755	-0.248396206	-0.308459233	-0.005333409	0.019382296	0.005585196	0.082832726	0.073557288	-0.238397606	-0.07734886	-0.231174644	0.135012691	0.07616278	0.133692824	-0.077765834	0.151500309	0.05026142	0.077993129	0.019080607	-0.076017263	-0.026647864	-0.014095192	0.15774375	-0.062304292	-0.019699423	0.0045037	-0.058560024	-0.017329008	0.037269701	-0.003664407	-0.078506545	0.01577362	0.062958854	0.064267176	-0.006052023	-0.103389536
461	25	94	1.388348986	0.362783418	-0.328793112	-0.076860773	0.037297635	-0.041395976	-0.089300534	0.092067712	0.000586944	-0.02077639	0.089907011	-0.133461557	-0.004487242	0.071190878	-0.022243564	-0.002146431	0.143446953	0.084018321	0.020663057	-0.057467473	-0.056590516	-0.036339409	0.102463898	0.067920649	0.053155256	-0.08152463	-0.053095391	0.02296921	0.079072927	0.041150069	0.067228329	-0.043349277	0.006101284	0.12361585	-0.0685178	-0.021222686	-0.057196256	0.009811547	-0.001033746	0.076972655	-0.069989668	0.011689064	-0.031692152	-0.061654679	0.009520944	-0.045575208	-0.076507311
462	25	95	1.328538675	0.298633097	-0.530514689	-0.148039536	0.047681638	0.127453865	-0.111346402	0.267090573	0.144957655	-0.034963154	-0.015242087	0.007447054	0.049092449	-0.039596562	0.108291522	0.006280772	0.068428223	0.001598147	0.112554555	0.03004606	0.037980457	0.074704678	0.107148185	0.00189347	-0.000216297	-0.057115952	-0.103946982	-0.016000263	0.111256569	-0.061020833	-0.028023333	-0.002665808	0.008050869	-0.031501816	0.011650665	0.053699413	-0.033541694	0.001583577	0.059869979	0.037705129	-0.006409252	0.001531582	0.105434468	0.049867075	0.068574944	-0.005122472	0.076624367
463	25	96	1.387004008	0.378924225	-0.554094948	0.029095734	0.012931842	0.318358344	0.050205187	0.074633992	-0.023961035	-0.053689229	0.061994542	-0.075228064	0.113318627	-0.072568719	0.163790738	-0.018861558	0.111606205	0.028961309	-0.059969642	0.011630514	-0.019118458	-0.045167478	0.050917345	0.001839779	-0.028486385	-0.073678261	-0.057585676	-0.091123305	0.130363171	-0.01858649	0.028430487	0.005547831	0.034018239	-0.051593461	0.030082922	-0.018611029	-0.02714217	-0.007702401	0.015993597	0.016420957	0.024539448	0.044640968	0.012287195	-0.02462651	-0.095938593	-0.051126147	0.069979441
464	25	97	1.622969274	0.099482406	-0.482314676	0.003052288	0.028177812	0.014558439	-0.018208695	0.179768427	-0.034661144	-0.044980369	0.063170807	-0.022066968	0.058913732	0.027039382	0.163401953	0.007548035	0.142228399	0.020567514	-0.072117766	-0.025697805	-0.031618809	-0.072545771	0.052413713	0.03138895	-0.020260341	-0.036864704	-0.099058737	-0.090484648	0.073167297	0.056657631	0.003706489	0.011788327	-0.014966808	0.036629649	-0.041333524	-0.001658582	-0.015492948	-0.017999136	-0.034355837	0.065316151	-0.030171803	0.014875685	-0.017273117	-0.020911507	-0.004463125	-0.041009987	-0.051220124
465	25	98	1.067362555	0.712440669	-0.499745112	-0.102136823	0.051393412	-0.324394602	-0.116130341	0.372617112	-0.1429521	-0.22062873	-0.122101764	-0.113960411	0.070862127	-0.075437295	0.273424042	0.014890885	-0.051125558	-0.086155968	0.054080892	-0.042087403	-0.001667223	0.0242525	0.092276314	0.166723028	-0.105415806	0.111497115	-0.077272985	-0.062434988	0.168431797	0.023178092	-0.004315559	-0.057542534	0.066984254	-0.082800154	-0.078774169	-0.123378591	-0.047939034	-0.057421143	-0.080809597	-0.097970395	0.097035168	0.020547132	-0.04047295	0.089496826	0.182449282	-0.025916499	-0.084443049
466	25	99	1.459878562	0.168609609	-0.384213545	-0.04699487	0.013244315	0.098972667	-0.065442533	0.081180766	0.006711087	-0.010792975	-0.000926309	0.006467504	0.054247713	0.067097297	0.049705174	-0.069394044	0.02945381	0.060508463	-0.037247879	-0.003889165	-0.066814004	-0.044732197	-0.04953004	0.004121059	0.052435164	-0.003494016	0.027077052	0.007502139	0.006932432	0.036940374	0.030752037	0.006520067	-0.065227231	0.068725834	0.001869629	-0.000680463	-0.035166427	0.007368463	0.016624126	-0.028791051	-0.022665558	0.017225451	-0.010538204	-0.017260748	0.030866475	-0.028309396	0.006265163
467	25	100	1.307391233	0.260334958	-0.288076887	0.010411372	-0.063868494	0.080248744	-0.140453952	0.019664565	0.031389415	-0.056580212	-0.028209835	-0.02167704	0.061015431	0.171184019	-0.035075236	-0.020918835	-0.041483698	0.032074782	-0.01607487	-0.038069394	0.008247463	0.081133466	-0.09882493	-0.010458899	0.019355277	0.008399113	-0.04338261	0.078102098	0.012769031	0.015017799	0.068774874	-0.006715945	-0.125378898	0.031467015	0.016077263	-0.038760994	-0.006754867	0.012129012	-0.001754024	-0.052679961	-0.056984876	0.026521982	0.028247422	-0.001823548	0.019433279	-0.029579184	0.059375262
468	25	101	1.184685749	0.545772857	-0.335320419	0.13825358	-0.008614246	0.246988922	0.166621806	0.048728164	-0.106712426	-0.171115063	-0.019372324	-0.080580285	-0.025658715	-0.11963312	0.058544215	-0.027584973	-0.066201664	0.029440179	-0.016485365	-0.110489175	-0.02792494	0.018890816	0.069015909	0.013157119	0.02030105	0.03493828	0.021051714	-0.033896566	0.038013012	0.051518062	0.024935202	-0.025775485	-0.027928342	0.027867559	0.031141329	0.021525054	0.032424002	-0.022386733	-0.023533069	-0.073758945	0.031599061	-0.033669543	0.0288939	0.017619714	-0.000501984	0.008563491	-0.042881296
469	25	102	1.376664623	0.157050963	-0.431836428	-0.009063612	0.035863377	0.151841691	0.038764467	0.121083039	0.017470784	-0.141595029	-0.224456009	-0.115307891	0.005963917	-0.045356486	-0.000328042	0.056737252	-0.086450941	0.041788249	-0.046842859	-0.011047304	0.020116692	0.103886684	-0.047541029	0.022221069	-0.00907318	0.053301726	-0.010235212	-0.01348314	-0.031201911	0.020470639	0.013736343	-0.080575808	0.049360274	0.05570127	-0.016911618	-0.014828369	-0.038063273	-0.018244932	-0.004615713	-0.022098789	0.05277301	0.050785572	0.033373939	-0.001917763	0.036219619	0.025416988	0.00470443
470	25	103	1.181477523	0.48410429	-0.190725518	0.34348767	-0.081078962	0.159209213	0.025736649	0.055214655	-0.096364533	-0.029227778	0.182169333	0.013485747	-0.057338634	-0.027884026	-0.03168016	0.006613155	0.015164494	0.054825332	-0.261614405	0.001121951	0.115847247	-0.052518856	0.042433321	-0.111945351	0.093713393	-0.095646165	-0.073143692	-0.058921759	0.094169695	0.018316863	0.039877475	-0.022119912	0.080610288	0.027912935	0.058981292	0.030169377	0.030888122	-0.040552015	-0.02214643	0.031011432	-0.036667954	0.073221907	0.005094265	-0.051680631	-0.15454005	-0.034220709	0.1199617
471	25	104	-0.132774981	1.645319166	0.405205865	-0.270965516	0.19235832	0.184389571	-0.181806072	0.030940751	0.220017636	0.210349113	-0.101786524	-0.011574863	-0.088986292	0.10623675	0.012958141	-0.080210938	0.153067165	0.065132444	0.02097666	0.038298076	-0.067858614	-0.097235796	0.004198611	0.298768247	0.064520903	-0.076309449	0.112924816	0.053480964	0.116119322	0.081848325	0.199508602	0.095328621	-0.00836104	0.115019374	0.123669736	-0.053687452	-0.156104091	0.092749696	0.115998906	-0.045401185	-0.003328127	-0.011729349	-0.052769591	0.015039213	0.030109013	0.029559343	-0.025016154
472	25	105	1.343544571	0.414192423	-0.321688804	0.147586336	0.097811279	0.070093603	-0.007303434	0.058078908	-0.042841721	-0.030713509	0.119564463	0.062148747	0.045937591	0.083095973	0.025054201	-0.056978315	0.038171776	0.030576098	-0.07846307	-0.087180698	0.080892457	0.063449458	0.047117115	0.046474243	0.112714812	-0.025911933	-0.005730758	-0.030464117	0.066976799	0.051191639	0.037858538	0.035213876	-0.005836238	0.068440714	0.041265953	-0.018192443	0.053860784	-0.006164343	0.004235036	0.049713878	-0.035190811	-0.113656918	-0.084166068	0.016107075	0.004956187	-0.002098758	0.052705687
473	25	106	1.24953878	0.289664313	-0.325353739	0.010182277	-0.033574566	-0.075509954	-0.010772922	0.11773014	-0.016512696	-0.038051588	-0.09782901	-0.038453017	0.073907473	-0.023514253	0.108491441	0.06080889	0.025080954	0.01911933	-0.060939866	0.030925859	-0.020987456	-0.085026585	-0.095998162	-0.009732218	0.071207841	0.020397747	0.002055041	0.0043834	-0.02919361	0.022038727	-0.018342449	0.04518499	-0.059471442	-0.03169928	-0.01099159	-0.006569988	0.077726305	-0.082491264	-0.007561937	0.067873136	0.024238083	-0.025679876	0.156070705	0.009520945	-0.030163672	-0.013600879	0.011005028
474	25	107	0.795958799	0.433190806	0.183448853	-0.058978816	-0.354676647	0.131289876	0.160255235	0.316636354	0.098519581	-0.125760057	-0.285555338	-0.187009656	-0.115579054	-0.10623625	-0.102299308	0.056139085	-0.041689688	-0.050019878	0.059580169	0.00611826	0.281791902	0.37079414	0.158311056	-0.007385254	-0.184019472	0.107877131	0.007755428	-0.148818876	0.076737834	-0.073130858	0.045949266	-0.019947653	0.07891706	-0.302872736	0.042844746	-0.043598863	-0.128908924	-0.008304035	-0.017462313	-0.067140518	0.003139666	0.224224136	0.092633886	0.072284413	0.066144513	-0.001280585	0.107888298
475	25	108	0.92338802	0.614357263	-0.207454726	0.088955003	-0.065147319	0.03331434	-0.249738228	0.107965486	0.04601523	0.023317861	0.047278309	-0.050378992	0.010618937	0.047823304	0.055687789	-0.034369077	0.022631593	-0.029105844	-0.139104657	0.023324524	0.07770307	-0.020747826	-0.049435898	-0.040170125	-0.009837928	-0.08587944	-0.123092931	0.026335654	0.102570561	0.031703359	0.126652651	0.064127416	0.017377004	0.062649437	0.091897917	-0.0781964	-0.074119312	0.022471789	-0.012570405	-0.036965435	-0.016729553	-0.074625091	-0.049314028	0.031642865	0.062398648	-0.121806981	-0.033259476
476	25	109	1.149349239	0.239856622	0.040455997	-0.01266729	-0.184425859	0.063716624	0.141875527	0.050528581	-0.047179189	-0.003465826	-0.048243302	-0.13391008	-0.056681836	-0.044207291	-0.039311251	0.079658288	0.059235324	0.041727489	-0.023817746	-0.026287417	0.048648681	-0.040178524	-0.011178119	0.06366933	0.033788473	0.002308657	0.014341785	0.008512096	0.051175273	-0.119111267	0.031102142	0.099248678	-0.02454548	-0.006257164	0.017240848	-0.08185656	-0.050546977	-0.046899422	-0.053314792	0.037543539	-0.06444751	-0.024128335	0.026349616	0.077928217	0.059526787	-0.021801211	0.01137872
477	25	110	1.109797647	0.379176967	-0.154653262	0.103123147	-0.182680691	0.267216044	-0.021158144	0.109955739	0.05680317	-0.02434969	-0.024862819	-0.01438834	0.045724377	-0.141752884	0.046457177	-0.08327069	-0.048500018	-0.039172655	-0.090634006	-0.03992626	0.122630377	0.068999975	0.086621062	0.021085565	0.064490806	-0.013457515	0.062999764	-0.042354505	0.034731693	-0.088464267	0.042429236	0.098939305	0.144559927	-0.015976822	0.017571973	0.000587429	0.011125031	-0.005999694	-0.085726995	0.048113045	-0.031046094	-0.030163063	-0.007074346	0.045036173	0.045494016	0.0228364	-0.004995393
478	25	111	0.845972677	0.576218736	-0.206065127	0.143767332	0.20088192	0.316589794	0.13106494	0.013396437	0.143027128	-0.01543406	-0.18925926	0.121590883	-0.049040101	0.128507556	0.076372081	0.081484672	-0.061386079	-0.005343292	-0.041470712	-0.040893246	0.122020924	0.03529506	-0.183342293	0.158239214	0.118867575	0.058286302	-0.075993303	0.108015016	0.155809754	0.007120235	-0.008231626	0.052339837	0.00475651	-0.028172685	0.021693526	-0.097228923	0.019192383	-0.030346306	-0.003596575	-0.002849366	0.106292896	-0.004545754	0.012670008	0.101311517	0.051373268	0.08239379	-0.110102109
479	25	112	1.673906189	-0.416380467	-0.214605952	-0.08551598	-0.330690028	0.09731554	-0.095148933	0.227611921	0.105629293	0.053796248	-0.170340799	-0.065997	0.158487354	0.00068035	-0.067684776	0.032458748	0.009498399	0.050971043	0.089776981	-0.005688742	0.080923223	0.118044874	-0.008926603	0.005217518	0.072537845	0.01574989	0.038033591	0.053410129	0.071819696	0.002060389	-0.048703913	0.044884196	0.003272222	-0.151537729	-0.02684193	-0.006540506	0.064344958	-0.018174048	-0.022131753	-0.005087555	0.005916404	-0.038562543	-0.035611773	0.056054129	0.015641631	0.002857306	0.064516223
480	25	113	1.32018926	0.247150724	-0.315079767	-0.078028622	-0.242776412	-0.003539413	0.117983915	0.22837455	-0.073956475	-0.21031777	-0.306955761	-0.273175794	0.116268551	-0.032452551	0.177871574	0.100669452	0.047916016	0.05528532	0.070932582	0.0717047	-0.04867469	-0.016301464	-0.018333555	0.009518688	-0.08275186	-0.016491399	0.018544703	0.079655141	-0.035589331	-0.083648233	0.01644263	0.089434319	-0.066323933	-0.126592404	-0.07617479	-0.054122466	0.020032821	-0.089372513	-0.108953634	0.011412113	0.022556406	0.002560931	0.141537576	0.051392569	0.119925647	0.006540963	0.086207304
481	25	114	0.951723836	0.604457938	0.052948865	0.21739945	0.048371545	0.263994088	0.18775484	0.021910141	-0.024054906	-0.08332199	-0.057004214	-0.121727502	0.04404498	0.084235542	0.011449516	0.112538383	0.067689532	0.093810763	0.099338623	-0.025671829	0.009288811	0.038808855	-0.076175392	-0.066570499	0.027460267	-0.047478917	0.084863334	0.054432386	-0.028914665	0.090770127	-0.015075835	0.108278127	-0.097390362	0.087534525	0.046024252	-0.026970415	0.124187023	0.015426286	-0.109394547	0.044451888	-0.073248861	-0.103478446	0.010258048	0.0543407	-0.075816154	0.081847988	-0.050746045
482	25	115	1.504059143	0.088952198	-0.417516763	-0.096731284	-0.071150454	0.137028958	-0.043753757	0.042411627	0.026024678	-0.031034552	0.031695274	-0.015391375	0.089223975	0.002928866	0.085025006	-0.035608025	0.098077178	-0.039257174	0.051533587	0.02699814	-0.011293472	0.033102204	-0.02487187	0.008204443	0.009605015	0.034998153	0.010254768	0.00317785	0.030383837	-0.029974491	-0.064375322	-0.036183863	-0.034062447	-0.001315552	-0.02920311	0.00488711	-0.043881469	-0.035979385	-0.027778819	-0.005738906	0.045591596	-0.029213418	0.023858355	0.02910739	0.030054415	-0.018094189	-0.019788661
483	25	116	1.275616433	0.588962089	-0.647993307	0.168645477	0.493364295	0.23667395	0.047323763	0.279664867	-0.002684219	-0.069222712	-0.078952367	0.036878496	0.134417213	0.069843657	0.087176419	-0.065953462	-0.049485339	-0.008812866	0.088248976	-0.05807618	-0.062599942	0.078765113	0.039405592	-0.043920025	-0.070391925	0.087910976	0.087608281	-0.073709826	-0.04912807	0.048989175	-0.034972295	-0.013311727	-0.050376967	-0.094031986	0.006569878	0.012254224	0.008225753	0.006334215	0.081535709	-0.029507591	0.062735377	0.06337043	0.094353438	0.024701694	-0.033919956	0.005281333	0.074258489
484	25	117	1.169280601	0.37210818	-0.361155727	-0.038352111	-0.044565593	0.046804193	0.020379353	0.090036786	-0.008694884	-0.121186124	-0.135149369	-0.099994833	-0.124059213	-0.235137646	0.057284327	0.139419423	-0.074834755	-0.065214409	-0.005181494	-0.000100665	0.042743597	-0.024309106	0.120944153	0.10303103	-0.003613856	0.04771615	0.002175304	-0.040775423	0.011856623	-0.030360289	-0.065814177	-0.012222525	0.167655674	-0.089371332	-0.110268587	0.014313377	-0.046593526	-0.109475335	-0.048368065	0.072288196	0.07398074	-0.015983312	0.020794176	-0.048376335	0.073974473	-0.029957985	-0.03073485
485	25	118	0.348632919	1.499759488	0.083665372	0.055972548	-0.113913727	-0.3856887	0.122645573	-0.121539281	-0.09053672	-0.194675162	-0.044118344	-0.107148847	0.111585883	0.202978831	0.220486973	-0.038718114	0.063547105	0.049830613	0.03243293	0.079478564	0.158838177	-0.239330953	-0.190540587	0.231149898	0.113833051	-0.141790816	-0.084948608	0.06608915	-0.231934927	-0.00586243	0.173591227	0.12124454	-0.135590045	0.168341798	0.069866515	-0.074164777	0.040749266	0.043552477	-0.091780588	-0.117978838	0.084335944	-0.126117376	0.113004047	-0.062199687	-0.087036839	-0.075635447	-0.038935702
486	25	119	1.483622961	-0.064640338	-0.381272821	-0.250758536	-0.231340509	0.0369227	0.052216515	0.353158533	0.050790708	-0.117832011	-0.189234912	-0.10981982	-0.072057841	-0.136103689	0.10517576	0.032233483	0.022208614	-0.018872851	0.039225944	-0.056289671	0.03959041	0.120162644	0.14910082	0.163281826	-0.017782015	0.092736676	-0.043902948	-0.03253462	0.050876111	-0.071429229	0.027988373	0.003229365	0.036198308	-0.120414034	0.016022246	-0.07297886	-0.055458369	-0.054855037	-0.082275197	-0.020753254	-0.000729379	0.011580826	0.030733538	0.07073618	0.040613337	-0.029152216	-0.052103703
487	25	120	1.255140431	0.278492607	-0.184729071	0.016897516	0.110075297	-0.039843262	-0.134877866	0.208542217	0.022057281	0.06366814	0.033270854	0.018567529	0.135249967	0.036475931	0.051351183	-0.040205439	0.05351416	0.009774345	0.053984773	-0.024268245	-0.082307893	-0.017893756	0.081308881	-0.087317397	0.058551546	0.009498963	-0.070651464	0.011984192	0.12651604	0.006093924	-0.022689856	0.048000151	-0.100521819	0.037737636	0.0341498	-0.00568201	-0.073690053	-0.004335701	0.045774432	0.026208575	-0.051395958	0.027397698	0.028405203	0.020665557	0.053322564	-0.087197257	0.037809667
488	25	121	1.605293786	-0.012507109	-0.391854202	0.055865541	0.052538875	0.166663433	-0.006406922	0.134843583	0.034109278	-0.015571453	-0.011127488	0.049183914	-0.002566897	-0.003801732	-0.090087926	-0.019257891	-0.066846135	0.10735748	-0.044261547	-0.067871561	0.010227026	0.066605114	-0.039887621	-0.004873336	0.02292976	0.078858921	0.011510974	-0.004926128	-0.007528954	-0.051065356	0.0579947	-0.047702037	-0.082488742	0.023972516	-0.025289961	-0.043861882	-0.097167973	-0.023059369	-0.033089482	0.014366111	0.002575689	0.020926142	0.025787568	-0.008284953	-0.013946522	-0.008153388	-0.032035769
489	25	122	1.488607555	0.03794046	-0.108343618	-0.152221554	-0.093684519	0.202667929	-0.022539179	0.165609676	-0.032410592	0.015405989	0.102617643	0.020717603	-0.142235685	-0.08658258	-0.062748206	0.073882638	-0.031161469	-0.003688556	0.053191758	-0.144704609	-0.068302043	0.066895692	0.141142417	-0.039902912	0.040358635	0.077578021	0.031950713	-0.03672509	0.203511641	0.03412782	-0.041760256	0.009524497	-0.051644173	-0.019246483	-0.024452728	-0.022283475	-0.008919947	-0.075532737	-0.068880116	0.096754302	-0.033790807	-0.017217755	-0.048911767	0.060078889	-0.000260518	-0.053969155	-0.050750072
490	25	123	1.646355609	0.061629828	-0.457302137	-0.07251049	0.067132082	0.05619899	-0.141066849	0.256744445	0.091578269	-0.018488758	-0.023155063	0.052048289	-0.083112402	0.086346422	0.04862101	-0.055889776	0.051768226	0.03060994	-0.04427922	0.047063751	-0.023331426	0.049178321	-0.04879593	-0.018465784	0.012186723	0.035560475	-0.026715289	-0.058653633	-0.069669936	-0.077934173	0.009011799	-0.008745187	0.047533014	0.079353035	-0.053904665	0.032383755	0.002496565	-0.033217385	-0.10611561	0.015833297	-0.030634986	0.071718254	-0.012270324	-0.021479385	0.02606554	-0.01620607	0.012392891
491	25	124	1.323262141	0.349938111	-0.382114891	-0.118424449	-0.175746308	0.00062138	-0.150336714	0.105774722	0.073644141	-0.085549981	0.080792848	0.058243278	-0.057262965	-0.029596049	0.17554255	-0.099057064	0.122810809	0.030111017	-0.094140535	0.069051189	-0.074363484	-0.122068489	0.054963541	0.088517157	-0.028704279	-0.064250084	0.049219725	-0.087872829	-0.121370704	-0.113467059	0.095656643	-0.043664856	0.044290543	-0.019564887	0.023723203	-0.059627896	-0.009690991	0.03563776	-0.072677532	-0.083778105	-0.013021372	0.124861031	0.050582274	-0.009567729	-0.05583427	-0.061274463	-0.13309524
492	25	125	1.56247074	0.021166531	-0.39659839	-0.052547571	-0.133811979	0.267083397	0.042949325	-0.027160978	-0.038905559	-0.137503334	-0.05057455	-0.083745767	0.048879611	0.008258665	0.106410947	0.111415297	0.012327454	0.049163223	-0.023105564	-0.031061559	-0.109454762	-0.074583178	-0.081290833	0.044399473	0.020650642	-0.007250057	0.034665705	0.088089429	-0.056437562	0.045722098	-0.012570485	0.018935503	-0.070988689	0.008508837	-0.009119216	-0.032286983	0.00076116	-0.026421792	-0.017190715	-0.033854454	0.00202579	-0.001344389	0.04820968	0.004010935	0.010195365	-0.005670874	0.057509917
493	25	126	1.418975749	0.206176944	-0.544805273	-0.000310496	0.059878543	0.212310953	-0.02462842	0.109356826	0.14908526	-0.029989753	-0.000420974	-0.007600993	0.000652161	-0.029140091	0.106747826	-0.013664403	0.090869908	0.118656774	-0.120942529	0.01272844	-0.020167855	-0.095785109	-0.020895125	0.032341646	0.103123587	-0.079977107	0.007483864	-0.027655428	0.073321216	0.017414942	0.062201694	0.0218577	-0.031433855	-0.001393146	0.114281169	-0.071570274	0.04373163	0.100496424	0.047922191	-0.057988778	-0.037993804	0.09673536	0.038445928	-0.016565147	-0.088664742	0.011939263	0.027754946
494	25	127	1.474526942	0.075024647	-0.370379103	-0.106202042	-0.09793318	0.08070322	-0.171227503	0.109895505	0.079543538	-0.002003952	0.041779992	0.019283107	0.042086551	-0.016749219	0.084269999	0.016911998	0.029092783	-0.027481425	0.011408219	-0.062538705	0.017437849	0.010239322	0.014040376	0.035865369	0.096495732	0.015594773	0.053112149	-0.04235634	0.055015342	0.09375674	-0.073631129	0.013153739	0.026569206	-0.038138633	0.055196776	-0.018950822	0.033320085	-0.001445135	-0.026742652	-0.04291641	0.000817665	-0.010523268	-0.006151535	0.030233183	-0.020086158	-0.039871687	-0.036709181
495	25	128	1.345899029	0.566836339	-0.648915181	0.076526558	0.161614792	0.281384814	0.041723447	0.02816856	-0.041273625	-0.073832792	0.121154132	-0.052813905	0.027782623	-0.076700004	0.133274981	-0.056262081	0.037893632	0.00792247	0.043677926	-0.101216703	-0.12011894	-0.145039631	0.009297666	0.043657862	0.122878724	-0.052312585	0.149293909	0.056463615	0.039051491	0.080785985	-0.035221012	-0.072827273	-0.159849477	0.074114617	0.016582805	-0.030099799	0.05736266	-0.042288257	-0.051689603	-0.04458321	-0.043809394	0.01045734	-0.03445527	0.0061558	-0.092648073	-0.010290143	0.072514701
496	25	129	1.599576682	0.019714022	-0.42904957	-0.061113889	0.009772731	0.313201271	-0.068619468	0.031571898	0.086558991	-0.004245551	-0.001960634	0.047247578	0.089473068	-0.007053925	0.129898813	-0.035742814	0.073585601	-0.056208514	0.0450084	0.003900772	0.004987743	0.10071535	-0.002761212	0.020592618	-0.010045618	0.017696172	0.032095894	-0.030763282	0.011484854	0.000566358	-0.00062449	-0.003449594	0.079294906	-0.033559541	0.014179767	0.079075349	0.000325196	-0.008425904	0.008119766	0.057152762	0.05575933	-0.074970057	0.009439521	-0.018558119	0.005616943	0.020939325	-0.009967338
497	25	130	1.573055878	0.082579214	-0.412075576	0.214188855	0.139544181	0.312279894	0.001657269	0.145233215	0.053842485	-0.004022248	0.061799132	0.080298797	0.00598319	0.126505963	0.038947906	0.054749693	0.045609821	0.087640078	-0.024552857	-0.015602091	-0.018429657	0.055957009	-0.147810594	-0.116708177	-0.025392876	-0.022189227	-0.026090661	0.014357066	0.020014369	0.028933178	0.044679794	0.035875414	-0.065542624	0.044525785	0.028000364	-0.005379139	-0.002799245	0.038373532	-0.048618285	0.013828122	-0.054173727	0.05704374	0.031615762	-0.031260296	-0.062445015	-0.043599237	-0.007022054
498	25	131	1.375625097	0.379471999	-0.738110832	0.003207001	0.123323248	0.305433285	0.083798298	0.181710795	0.000200028	-0.121062717	-0.034826095	-0.069860926	0.115398623	-0.10835373	0.222254661	0.046889742	0.017835258	-0.045130257	0.008478066	0.061906788	-0.033380564	-0.044269335	0.020841776	0.086883566	-0.015295248	0.002989624	0.036703318	-0.045088939	0.019764349	-0.026564086	-0.048800995	0.043318289	-0.037664811	-0.031622593	-0.012245081	0.043911512	0.02088842	-0.030520305	-0.074325927	-0.007422794	-0.005835993	0.084423651	-0.089460654	0.021864251	0.01374723	0.031469133	0.081116122
499	25	132	1.677094932	-0.185359047	-0.078738688	0.235119548	-0.139511338	0.21450358	0.167934455	0.081947954	-0.154073743	-0.043186756	0.008884976	-0.050662832	0.125477896	-0.036760655	0.122429107	0.010905336	0.015005058	0.055118586	-0.004653243	-0.11219126	-0.027557631	-0.081073305	-0.096182622	-0.062564055	-0.012676662	0.041185677	0.061626265	-0.07372987	0.07908753	0.030174308	-0.012951171	0.016444014	-0.051753492	0.092237274	0.101203544	-0.035270214	-0.015908013	0.039944806	0.075317701	-0.06475764	0.00445562	-0.008270934	-0.029503175	0.060763946	-0.034744153	0.003492621	0.024344376
500	25	133	1.336405656	0.21778153	-0.311275805	-0.075536942	0.021499256	-0.190507036	-0.001649773	0.299521364	0.11638164	-0.093913443	-0.183237737	-0.14450545	0.000133965	-0.00435504	0.054084063	0.153608551	0.045815826	-0.000485869	0.133776598	-0.017603701	0.112861735	0.128260879	-0.050832401	0.078189064	-0.005684987	0.073342627	-0.014124584	-0.032536566	0.06467273	-0.04786383	0.04253045	0.043843341	-0.057376221	-0.074568185	0.032523368	-0.073643735	-0.071978959	-0.099802886	-0.151320177	0.022204225	-0.032978035	0.000280027	0.148803363	0.007830827	0.057404516	-0.074997674	0.053125035
501	25	134	1.590271762	-0.062478662	-0.404982202	0.151572486	0.090276973	-0.01008875	-0.057492178	0.125260257	-0.008286561	-0.012590307	-0.031549814	0.002946862	0.080571593	-0.011095533	-0.004465724	0.057553664	-0.009076297	0.03828612	-0.088560506	-0.005760202	-0.031007855	0.030004594	-0.035829981	0.005975771	0.037715063	0.075436343	0.027717286	-0.017191731	-0.033970564	-0.005388395	0.011452752	-0.015629998	0.000239411	-0.026503507	-0.033349261	0.002067822	-0.028196787	-0.054730568	-0.047871222	0.035044175	-0.006221574	0.002304483	-0.005380852	-0.029949587	-0.00135526	-0.041081548	-0.013963022
502	25	135	1.422065892	0.329902408	-0.480558768	0.077489321	0.341480777	-0.077110251	-0.144660046	0.244182505	0.007298034	-0.031704968	-0.01313803	-0.049373368	0.018935908	0.030741255	0.02262744	0.029030215	0.026467646	0.000575623	0.062888291	-0.084878862	-0.069202968	-0.007863157	0.056479739	0.048981027	0.01072916	0.029935957	0.06364712	0.024837549	0.023192589	0.051893663	0.020178771	-0.060983209	-0.013718935	0.075987907	-0.060688768	-0.039025157	-0.071183266	-0.066948317	-0.006186022	0.023243866	-0.046646937	-0.025086051	-0.016236376	0.018645546	0.058025297	-0.019859662	-0.015934615
503	25	136	0.943202992	1.077981755	-0.72660285	0.103445446	0.181590707	-0.273801957	-0.18026809	0.078847651	-0.094654379	-0.067036702	0.189892557	-0.037764548	0.030578943	-0.099037869	0.143168055	-0.049311966	0.057267178	-0.073028104	-0.028916855	-0.04438319	-0.009601957	-0.132805142	0.12589185	0.057507492	0.109854345	-0.097582802	-0.014405347	-0.010935442	0.123961745	0.003820243	0.03155608	-0.016261294	-0.043905223	-0.035857691	-0.00549929	-0.015507639	-0.00532419	-0.067318173	-0.06938	-0.011336616	-0.004052184	0.057975361	0.027741453	0.035216073	-0.025691824	-0.069339209	0.005855238
504	25	137	1.314823396	0.567486143	-0.450692084	0.209900409	0.204646991	-0.149909692	0.059353362	0.13965504	-0.080712269	-0.084586646	0.157923226	-0.005908268	-0.000768121	0.070020006	0.083498324	0.075221262	0.141290041	0.065959085	-0.049328164	-0.019312091	0.010722375	-0.164805534	-0.019321511	0.017011628	-0.007498391	-0.057580212	-0.016456346	-0.065922737	-0.028187782	-0.040630407	-0.089884986	-0.015503915	-0.0548295	-0.005047353	-0.109299731	-0.050646653	0.018886727	-0.078265899	-0.022188935	0.093918607	-0.071952321	0.030787336	0.05261102	0.021924488	0.016618714	0.028234368	0.059964607
505	25	138	1.248778536	0.486614703	-0.450494531	0.065535046	0.216572508	-0.160890313	-0.233699856	0.102716204	-0.018869622	-0.037223914	-0.044893025	0.025928434	0.019312901	0.118460604	-0.042710081	-0.008656329	-0.057437683	0.058419502	-0.055494966	-0.042649371	-0.086158822	0.07756774	0.018699524	0.037789215	0.070920446	0.008668964	-0.053543118	0.041945661	-0.042760819	0.123988469	0.06496862	-0.040573916	0.002218536	0.066125963	-0.036165988	0.01207006	0.017890733	0.020047231	-0.001877531	-0.014562121	-0.029087626	0.002221535	0.056014407	-0.006658318	0.046093245	-0.067283603	-0.043242546
506	25	139	1.451942125	0.234627894	-0.238339521	0.311073222	0.149313611	0.071722702	0.07308423	0.139699182	-0.111495717	-0.021161719	-0.007947998	-0.019671689	-0.001988721	0.069110757	0.020809195	0.061247719	0.033035988	0.072503675	-0.075116549	0.007312431	0.064808953	-0.021684892	-0.123599459	-0.128898311	0.027857218	-0.007011099	0.001234563	-0.026876114	0.006601524	0.04738522	0.033031333	-0.014808988	-0.076376073	0.110689425	0.097319248	0.020547405	-0.009633423	0.018792662	0.000408558	-0.028399968	-0.073026671	0.042763557	-0.018696683	-0.016285582	-0.052922391	0.046812423	0.058273304
507	25	140	1.522939449	-0.085615931	-0.064119178	0.186719489	-0.100781489	-0.031235215	0.094858145	0.173498745	-0.01844305	-0.002433855	0.035650347	0.003213467	-0.096122515	0.04637429	-0.059823378	0.11939159	0.063770855	0.02659515	-0.001462063	-0.076948602	0.109026951	0.098834745	-0.014067034	-0.076385484	0.018094127	0.034492729	0.007361427	-0.046838048	0.036659617	-0.050187436	0.047793098	0.018231638	0.00265891	0.03268047	0.09445493	0.018572676	-0.020342488	-0.020950782	-0.023786484	-0.03500324	-0.064518832	0.029649195	0.002108342	0.007279121	-0.027059301	0.033074023	0.03086183
508	25	141	1.028622204	0.758987167	-0.237244546	0.059718142	0.151355712	-0.256740313	-0.065705194	0.122989633	-0.089286487	-0.03227324	0.058660296	0.095167299	0.082730982	-0.011271243	0.122761257	0.09148615	0.047270758	-0.08144969	0.210569234	-0.043851505	-0.009479085	0.031077237	0.084927143	0.121940041	-0.09984753	0.042679333	0.044729168	-0.108506707	-0.11337046	-0.028521103	-0.011242462	-0.0831432	0.081165899	-0.144600757	-0.027252588	0.113437478	0.045189528	-0.055976249	0.056462558	-0.009032465	0.195128198	0.00200613	0.134516025	-0.011565857	-0.14854279	0.021742091	-0.005521795
509	25	142	1.561247614	0.159853702	-0.403888949	-0.019480991	0.210491704	0.228422314	-0.08976182	0.170606297	0.013294797	0.019553552	-0.044173493	-0.013316934	0.058921054	0.135947701	0.008887971	-0.024035941	0.012931137	-0.002233199	0.052753218	-0.036637415	-0.10595888	0.059401265	-0.083979039	-0.071637321	-0.08773033	0.067703982	0.089227606	-0.057053613	-0.013318173	0.040158266	0.010830278	0.037044472	0.018704428	0.04106952	0.009673644	-0.019982281	-0.030135087	-0.020256762	-0.064455501	-0.005147829	0.033358254	0.018526835	-0.06609485	0.00416906	-0.032882752	-0.053213286	0.014430668
510	25	143	1.61655876	-0.108120267	-0.322491399	-0.019409726	-0.07112692	0.019041743	0.036044613	0.224830463	-0.00428484	0.02004446	0.021801317	0.039949292	-0.018888482	0.026375568	0.0207921	0.056058147	0.085200696	0.093263962	-0.008740269	-0.01648077	0.063771069	0.037572061	-0.004684217	0.026493588	-0.018019487	0.036824284	-0.028317661	-0.019821675	0.006247255	-0.0445248	-0.003667231	-0.002653043	-0.02533797	-0.022355622	0.016716995	-0.038576305	-0.086383061	-0.002898996	-0.006759574	-0.020136018	-0.026011546	0.047493198	0.004954529	0.024932137	0.018261155	0.000456199	0.015717397
511	25	144	1.572267022	0.069824032	-0.342927588	0.056148715	0.046263183	0.184195407	-0.012936387	0.062142314	0.017408041	0.06367242	0.126262537	0.005420655	-0.006233581	0.113645772	-0.112783205	-0.016395118	0.095234961	0.064578733	-0.006910605	-0.068753626	0.114270681	0.044735415	0.037604422	-0.073403416	0.052290743	-0.083000464	0.009904795	-0.000358768	0.056833202	-0.018877503	0.031942878	-0.024070085	0.025438744	0.028456294	0.081079036	0.001073517	-0.010922804	0.024216886	0.052648059	-0.017388221	-0.018386966	0.016837884	0.068296119	0.02426799	-0.09144762	-0.005461723	0.061230088
512	25	145	1.618642391	0.057413018	-0.45697631	0.012806252	0.075422216	0.218771674	-0.060153284	0.076495511	0.043688448	0.030782284	0.078432315	0.041902494	-0.028603601	0.036398669	0.052131765	0.015882147	0.112737748	0.057363928	-0.047612499	-0.022060251	-0.059878498	-0.01786061	-0.036990131	-0.017829273	-0.027670756	-0.050028978	0.013251328	-0.002802582	0.024059109	0.018669586	0.00204601	-0.029432864	0.015996297	0.050844081	-0.058187158	0.001637893	-0.001672123	0.004668112	-0.039385804	0.061471185	-0.016028704	-0.026817253	-0.031691799	0.028023056	0.085255509	-0.045687586	-0.007405698
513	25	146	1.256484043	0.21195739	-0.192002855	-0.066894906	0.042747572	-0.029984871	0.015568547	0.151842232	0.059560444	0.012734312	-0.078653351	0.046118534	-0.015622414	0.072825006	0.028457474	0.000425531	-0.032140837	0.185115273	-0.052195262	-0.05144952	-0.080797496	0.0172168	-0.091618996	0.034823745	0.018471786	0.000278269	0.020562393	0.035996273	-0.064287888	0.152156975	0.111935939	-0.007251465	-0.074138904	0.093113151	-0.030368417	-0.052282171	0.085334164	0.089173929	0.007951712	0.022193171	-0.095152981	0.018935414	0.074504765	0.002710338	-0.015777145	0.015733332	-0.004355684
514	25	147	1.439195149	0.06448784	-0.206652208	0.120543611	-0.002285738	-0.211926984	0.048154879	0.186836057	-0.125169037	0.025773494	0.004179544	0.051619441	-0.004185167	0.144592219	0.002938421	0.064960993	0.100773324	0.073506959	-0.116865637	-0.046051906	-0.012990114	-0.041493366	-0.039728716	-0.090892261	0.087039435	0.054527413	-0.148259807	0.007945992	0.022738066	0.076727312	-0.01991161	0.127180368	-0.020259071	0.034985888	0.022680411	0.053652189	0.067981727	-0.004441684	-0.074205464	-0.039870655	0.052656395	-0.061297586	-0.011187029	0.006340199	0.011019252	0.019018562	-0.060178368
515	25	148	1.489538327	0.101689731	-0.128167983	-0.041240386	0.019110219	0.094350973	-0.058873745	0.033314823	0.008529552	-0.001476933	0.02086882	0.012516789	-0.028240744	0.278621847	-0.135229049	-0.031012492	0.116824155	0.119366205	-0.03507907	0.05600367	0.045961484	0.048642176	-0.118061656	-0.048894482	0.015458513	-0.061290474	0.069720957	-0.004319532	0.000850775	-0.015579181	0.06767137	-0.026433596	0.017032932	0.076615136	0.049823733	0.01980403	0.079171	0.006504738	-0.058177082	-0.019973088	0.024800348	-0.079034631	0.065950135	0.035441055	-0.052112067	-0.036230917	-0.026557119
516	25	149	1.092855959	0.241220026	0.030303808	-0.150672292	-0.210657047	0.103349207	0.126639042	0.023848601	0.099300485	-0.064342768	-0.078013793	-0.052878858	-0.111207694	-0.094577468	0.012992392	-0.004652046	-0.038628269	0.070760362	-0.044429612	-0.014112084	-0.015502889	-0.086784551	-0.136622613	-0.006492867	-0.02601134	0.024462663	0.077828631	0.01431276	-0.095369159	-0.036116627	0.065790517	-0.128487848	-0.013490692	0.040368979	-0.023016346	-0.059966298	-0.045019874	0.007095494	-0.047550942	-0.098063018	-0.028330257	0.025462487	0.195914166	-0.050324033	-0.001834535	-0.030859763	0.103245247
517	25	150	1.447276462	0.055508815	-0.111956717	-0.119474711	0.009865465	-0.005222788	-0.008075989	0.068902305	0.018532773	-0.047991362	-0.127402054	-0.120034673	0.004458386	0.140850722	-0.012318597	0.081203031	0.035768328	0.017589251	0.150055014	-0.035116014	-0.058284546	0.047588587	-0.079955161	-0.033716426	-0.03180756	0.025683825	0.043699902	-0.002620693	0.058762045	0.074788593	-0.058564689	-0.024707531	-0.061030801	-0.004967909	0.023000159	0.012426228	0.017307839	-0.039441766	0.046178442	0.05704134	-0.004523042	0.031675929	0.064261818	-0.012887565	-0.103207782	-0.001968643	0.039793738
518	25	151	1.413647537	0.029548502	-0.151757042	0.060248733	-0.093178205	-0.113613533	4.30E-05	0.169387082	-0.054579416	0.091279651	0.043625083	-0.152809478	0.025395151	-0.06115685	-0.171795501	0.132443819	0.099274355	0.115443268	0.021398078	-0.036586736	0.021642449	0.063510231	0.079175001	0.033821749	0.036955528	0.021331471	0.039713423	0.032428516	0.116772692	-0.009011597	0.014269449	-0.024477217	-0.137756311	-0.084579417	-0.048356665	-0.108962076	-0.040179016	-0.098158893	-0.082173834	0.109139455	-0.091727755	0.08491657	0.041799917	0.026734385	-0.031017315	-0.069999887	-0.00226509
519	25	152	1.845565666	-0.335389431	-0.300744404	-0.151399645	-0.212020358	-0.138224555	-0.112492468	0.066311383	-0.020450224	0.005371836	0.000227387	0.047978319	-0.054089615	0.119189977	-0.04732033	0.035179895	0.129424579	0.074249522	-0.014158286	-0.003143418	-0.01619335	-0.024836314	-0.000896398	0.006053626	0.017117975	0.019546294	0.000960969	-0.04982255	-0.035069067	0.018211613	-0.072904038	0.071602915	-0.00397293	-0.045968208	-0.067261264	0.039553619	0.01721812	-0.065596566	-0.044647214	0.026992672	0.041797565	-0.015326942	0.023800719	0.01305182	0.018379479	-0.043696198	-0.004354786
520	25	153	1.690481088	-0.166784066	-0.153449874	-0.026945155	-0.025439799	-0.033873462	0.07043164	0.118408037	-0.023520002	-0.067255464	-0.079590945	-0.026762088	0.000174404	0.099215089	0.000823535	0.005140764	0.019775174	0.044877932	0.021163997	-0.043217701	-0.008930469	-0.003068243	-0.079904726	-0.081814784	-0.01788025	0.088503344	0.005627564	-0.067072129	-0.00035321	0.07262282	-0.034933239	-0.034122689	-0.069424935	0.051866283	0.021546448	-0.001186272	-0.024040305	0.011558167	0.042944724	-0.035530222	0.012284665	0.023220372	0.068483229	-0.017424526	-0.001485125	-0.011882465	-0.009783481
521	25	154	1.269962683	0.263961339	0.115709407	-0.38521489	-0.37146464	-0.024595057	-0.353404814	-0.187818895	0.161557167	-0.089343436	0.074021112	0.127785744	-0.374184842	0.059660789	-0.059147183	-0.117533651	-0.057150814	-0.089265385	-0.033025291	-0.064149991	-0.034634413	0.165326686	-0.088607783	-0.087432451	0.055240445	0.019859539	0.001637589	-0.118326274	-0.133549435	-0.027589213	-0.00035642	-0.094036076	-0.103111346	0.094109289	0.085980145	0.037342727	0.002561201	0.01841968	-0.04783984	0.062805167	-0.033788886	0.019272919	-0.104962314	0.109143985	-0.033094737	0.064087286	-0.011189652
522	25	155	1.138020036	0.337572647	0.042234764	-0.196741696	-0.207689967	0.193723674	-0.082307238	-0.045660807	0.157315462	-0.001801166	0.0281232	-0.028555632	-0.26295669	-0.083441231	-0.168850937	-0.081905756	-0.159884451	0.031652866	0.085379824	-0.14767673	0.018325797	-0.058761107	-0.019585221	0.034476176	0.215142885	-0.034320173	0.062709352	0.112396189	-0.00291816	-0.058411146	-0.048313724	-0.161056765	0.039448425	0.135082482	-0.033398172	-0.007925044	-0.012014051	-0.061346969	-0.045303054	0.09134045	0.040488313	-0.073754151	0.047148338	-0.051381199	0.018844871	-0.079207583	0.115343822
523	25	156	1.22296789	0.309884649	-0.081503284	-0.238794475	-0.165264643	0.01799945	-0.171488333	-0.208330048	0.122549015	0.006421434	-0.017200679	-0.047951508	-0.168524736	0.026120427	-0.071040316	0.076123625	0.131453172	0.01027431	0.089784464	0.054008984	-0.024897762	-0.001080843	-0.054160851	-0.05106996	0.041706454	-0.076814942	0.039923357	-0.00801632	-0.057018301	-0.003352323	-0.062204547	-0.007660782	-0.071355485	0.021534025	0.080082651	0.066041937	-0.022067478	-0.010926877	0.060505591	0.059925905	0.030808802	-0.0290715	-0.003185388	0.01256062	-0.024672453	0.02058686	0.0409824
524	25	157	1.522711728	-0.014958724	-0.022949028	0.029766042	-0.188984738	-0.084826674	0.065838948	0.1943654	-0.020358163	-0.07824778	0.012833139	-0.068560431	-0.087733485	0.091065133	-0.062445665	0.115874188	0.063338194	0.064049866	0.107350454	-0.042048498	0.118279169	0.1083544	0.023594097	0.021941283	0.034372147	-0.029706613	0.000280847	-0.02479537	-0.051626982	0.004293612	-0.024165064	0.040096996	0.032568742	0.156866742	-0.008876146	0.037577065	0.061677987	0.013156186	-0.114239961	0.062036667	-0.020877121	-0.056579736	-0.048035103	0.012234895	0.062614084	-0.060044283	-0.093702976
525	25	158	1.262346504	0.354555383	-0.03247076	0.060412137	-0.114886059	0.213288035	0.023789272	-0.264501163	0.009084025	-0.079574563	0.08259081	0.013021985	0.01663064	0.054750344	-0.003062968	-0.113622014	0.114444368	0.062495458	-0.103115637	0.075711932	0.072578814	0.092460673	0.008185429	-0.07086887	0.019664965	-0.096666302	0.014688747	-0.175338208	-0.014929309	-0.015294774	0.016294615	0.080396771	0.161333173	0.051919451	0.151203972	0.070293234	0.026806969	0.097063828	0.017629655	-0.011161449	0.041605427	0.003582183	-0.049164248	-0.024531293	-0.031148815	0.037111534	-0.007121803
526	25	159	1.307647469	0.137598479	-0.104031981	-0.145971721	-0.199146738	-0.293475574	-0.09135304	9.02E-05	-0.05264048	-0.069312492	-0.131889675	-0.142499694	0.017698656	0.029550776	0.055782287	0.14115839	0.070307476	-0.123834946	0.050452143	0.02851231	0.007985461	0.014935558	0.007421177	0.058362399	-0.06821896	0.049628062	-0.011079159	-0.0429686	0.060854773	-0.000252888	0.028035487	0.005643435	0.101451708	0.107747881	0.006493502	0.035753527	-0.026855956	-0.021996896	-0.034585373	-0.084080055	-0.029745539	0.005752482	-0.038525624	-0.005519539	0.079486635	-0.059918917	-0.100166723
527	25	160	1.339041169	0.108317725	-0.163070567	-0.0357789	-0.227170757	0.045396221	0.014056091	-0.01175922	0.099065885	-0.006301487	0.048432917	0.121309974	0.160738214	0.098721288	0.125731233	-0.008171934	0.115391543	-0.033817553	0.054558144	0.090465189	0.048309936	0.038999872	-0.08284907	0.055241754	-0.000958728	0.032474488	-0.03277885	-0.041776579	-0.116847687	-0.111970595	-0.036699041	-0.007105439	0.008052995	-0.076303693	-0.04002297	0.042868068	0.04245966	-0.042796821	-0.041496474	0.009994946	0.063557771	0.020833881	0.113490722	0.014026513	-0.07715449	0.006005205	-0.007945457
528	25	161	0.998691648	0.18781337	0.174837535	-0.191881442	-0.239806732	-0.005782393	-0.049899511	-0.035410063	0.019647994	0.084889703	-0.07999201	-0.069606821	-0.003303213	0.072226116	-0.220295911	0.061343577	0.127703464	0.117049487	-0.00994809	0.06859513	0.018172094	0.032573692	0.130032829	0.046496341	-0.028724116	-0.028822226	0.083168163	-0.027914372	0.046861314	-0.072422286	-0.056324119	0.140553146	0.084901559	-0.118882799	0.001568351	-0.038088161	0.069279445	0.017842962	0.097019714	0.007022287	0.000830201	-0.05905578	-0.005958079	0.086816697	0.019652366	0.046648871	0.015051893
529	25	162	0.925606853	0.344629232	0.248617988	-0.210384699	-0.33499047	-0.019897149	-0.041197203	0.145320426	0.140252514	-0.025923938	-0.045458329	0.027177113	-0.306931623	-0.018742219	-0.089475442	0.012972014	-0.099924938	-0.043692766	0.005326251	-0.038917479	0.200720578	0.125774502	-0.108124279	-0.020281144	0.05134809	0.033261172	0.074059264	-0.061710163	-0.108177748	-0.08946684	0.064512017	0.06899087	-0.033245648	0.099433414	0.167783009	-0.012613092	-0.069733366	0.020993332	-0.113922769	-0.083759134	-0.013389897	-0.046715152	-0.023204442	0.089031286	0.062728636	0.021810356	-0.081686145
530	25	163	0.497639101	0.890395557	0.321263718	-0.288409047	-0.282144898	0.011724325	-0.12810823	0.09736488	0.148842603	-0.041107599	-0.002582965	-0.021308984	-0.112227439	-0.068234358	0.17444311	-0.018009842	0.063501722	-0.015884216	0.209262024	0.014698046	-0.161403847	0.121927541	0.123632764	0.177855505	-0.047985828	-0.025353421	0.104300406	0.023488639	-0.105271438	-0.072067564	0.147819059	-0.153403805	-0.078955473	0.170255705	0.093740913	-0.040595172	0.018940159	0.033385985	-0.019656531	-0.019211694	-0.090877551	0.035436774	0.047235788	0.067500126	-0.081126396	-0.067020436	-0.110219802
531	25	164	1.083056476	0.223146145	-0.065218879	-0.270058572	-0.273798402	-0.181590863	-0.126086602	-0.048431504	0.024131914	-0.014828167	-0.068869258	-0.056666272	0.054713485	0.06410927	0.015020033	0.150086756	-0.018440346	0.150443021	-0.114527164	0.075964389	-0.121916111	-0.169923817	-0.235833075	0.072988171	0.005623609	-0.027850048	0.060012214	0.037156932	-0.119199689	0.040024926	0.030312564	0.088213905	-0.119909382	-0.055792132	-0.063558255	-0.138125708	-0.029195133	-0.038263854	-0.055739258	0.01044961	0.018968133	0.050459049	0.056980281	0.011951341	-0.051142745	-0.099978344	0.032010747
532	25	165	0.554391831	0.666465412	1.036941108	0.012006553	-0.261025565	-0.105199585	-0.162712847	0.060535095	0.117271548	0.033187181	0.139915851	0.266191092	-0.466969583	-0.095159036	0.053579625	0.109594698	-0.187020225	-0.045282001	0.187778203	-0.124941046	0.007375556	-0.18358908	-0.255916923	-0.252195076	-0.053909865	0.023478026	-0.10978079	-0.08073759	0.03321562	-0.029476362	-0.11457152	-0.05925298	-0.119806528	-0.179973654	0.132770671	0.085089371	0.051433969	-0.017572517	-0.028329856	0.052807491	0.133444886	-0.14263801	-0.169085047	0.103298958	-0.061588551	0.143702211	0.117301826
533	25	166	0.206577216	0.870625192	0.970039443	-0.251434995	-0.405018937	0.128243995	-0.039128565	-0.158222408	0.177978187	0.026176179	-0.288757449	-0.011483143	-0.147429074	0.003155042	-0.126379362	0.097035811	-0.021513184	0.026962779	-0.040812695	-0.023722478	0.143917846	0.045684439	-0.024112425	0.123327262	-0.052708531	0.035352598	0.015722756	-0.056947841	0.051036809	0.264496243	0.048170738	0.099487911	0.042360566	-0.183292268	-0.00861523	-0.080893895	-0.12908097	0.001142593	0.190969122	0.135657072	0.084892037	-0.140046225	0.199285562	0.081621527	0.170349128	0.009955295	-0.066916064
534	25	167	-0.33311094	1.280596322	1.399074896	-0.059035392	-0.304000163	0.084978438	0.217572102	0.093216094	0.091206488	-0.11926455	-0.10045554	0.138327031	-0.380723503	0.167965213	-0.118979832	0.385435431	-0.346176454	0.230337424	0.387963541	-0.051362011	-0.071070235	0.045318402	-0.089734421	0.24959953	-0.054187752	0.060995756	0.117290981	0.432508051	-0.25390912	-0.032656903	-0.013810217	0.359235147	0.014295873	0.024154352	0.083685105	-0.08516358	0.109887949	0.041941691	-0.203105344	-0.099261021	-0.005510664	-0.055625674	-0.118575542	-0.054756199	0.144634862	-0.228534109	0.094855737
535	25	168	1.443243731	0.149258964	-0.364171705	-0.374100594	-0.118587057	-0.042791855	-0.176468257	-0.086093433	0.039735647	-0.030524933	0.01455435	-0.074106585	0.144335379	0.110195116	0.052509561	-0.017216176	0.11458455	-0.018346463	0.08089105	0.051350165	-0.123101612	-0.02724126	-0.0152488	0.102777303	-0.010006304	0.015925447	0.06092177	0.004135749	-0.024810245	-0.004180952	0.008007349	-0.043824681	-0.111044365	-0.063893145	-0.021105524	-0.009274244	-0.057205728	-0.027272655	0.029975906	0.005851667	-0.020281223	0.05956119	0.07295736	-0.04911997	-0.050922054	-0.02564319	0.014700715
536	25	169	0.875022538	0.450869647	-0.123729693	-0.288682733	-0.002809529	-0.111033221	-0.20354897	0.114715969	0.158041881	0.053633015	-0.003272638	0.158703302	-0.055625588	0.025844018	-0.108227623	0.010659146	-0.150186489	-0.067732536	0.028762365	0.049800072	-0.047051869	-0.037070422	0.002232732	0.120755098	0.07693034	0.130549701	0.19949739	0.02045109	-0.12704694	0.001322283	0.07949034	-0.017524831	-0.020174223	-0.084953976	0.00885755	-0.028803601	-0.14198128	-0.080963974	-0.016376743	-0.118178365	-0.005096866	0.09384756	-0.057692598	-0.124580256	-0.008544781	-0.021622598	-0.056130427
537	25	170	1.265179778	-0.016257179	0.249922488	-0.318759249	-0.332726516	-0.017727699	-0.007344339	-0.175332897	0.076389658	0.063259245	-0.003000549	-0.067269811	0.071412228	0.145354563	-0.01595063	0.180603514	0.157285006	-0.086726945	0.371421458	0.066183055	-0.13335798	0.097294578	-0.000674051	-0.03801739	-0.146356727	-0.037855134	0.050297871	0.048900975	-0.019789318	0.042498022	-0.061179054	0.018102603	-0.045650494	-0.053724893	0.014108897	0.092651872	0.058613854	0.039550261	-0.07619479	0.014612733	-0.050782656	0.025378847	-0.024960274	0.037430137	-0.052547747	-0.005436751	0.003217443
538	25	171	0.60445976	0.685759429	0.246062986	-0.157990423	-0.3313462	-0.076552121	-0.153641463	0.061377122	0.016347127	0.11357267	0.072397097	0.06430796	0.097187015	0.037530435	0.076557526	-0.054308875	0.076696395	-0.13753673	-0.016680621	-0.032276512	-0.038321413	-0.057003203	0.083728922	0.192151115	0.077382205	0.019338649	-0.07555139	0.022722462	0.082343449	0.063962216	-0.122196759	-0.059898997	-0.064929794	-0.121747413	-0.074079901	-0.031537135	0.035655241	-0.071618932	0.089930382	0.117654995	0.043945303	0.010378928	-0.082790618	0.056393073	-0.046516427	0.071074951	-0.107580685
539	25	172	0.701589797	0.524161244	0.502462059	-0.164898102	-0.266001916	0.012036604	-0.220262145	0.12475865	0.128135893	0.06232526	0.052219009	0.080576144	0.007502015	-0.024842502	0.011268372	-0.13061379	-0.092963071	0.013757885	0.166612614	0.004959631	0.005157592	0.106625029	-0.119983143	-0.029903484	-0.074662284	0.086547494	-0.008022063	-0.051388769	0.082092946	-0.014442892	-0.088518329	-0.230072734	-0.06344393	0.065950118	-0.068449807	-0.021324225	-0.063896481	0.069941435	0.057633487	-0.011403917	0.031713868	0.007885106	-0.005086128	-0.056486427	0.033123206	-0.010423111	0.023761036
540	25	173	1.402612384	0.082084265	0.190797703	-0.096405178	-0.204357693	0.014699713	-0.000271519	0.017203084	0.042610628	0.007203848	0.086402237	0.004982145	0.009750719	0.143916256	-0.00370081	-0.028142013	0.079390774	0.040229167	0.14816214	-0.024014687	-0.067534218	0.06413672	-0.085089336	-0.094130142	-0.064120634	0.05026008	0.055759829	-0.049094959	-0.054880869	0.000895382	-0.015177857	-0.027873791	-0.064598286	0.039211636	0.02171205	-0.005452522	0.000373591	0.015775413	-0.03602157	0.034173965	-0.045389359	-0.000864347	0.000943471	-0.009872538	-0.07073671	-0.024525831	-0.000553041
541	25	174	0.436347147	0.452773346	0.802576509	0.112951074	-0.344540946	-0.045146741	0.125272417	0.163846311	-0.177916997	0.181235568	-0.046311091	-0.000397862	0.176440576	-0.134752531	-0.099538049	-0.067286264	-0.035410902	0.02915415	0.083884318	-0.09498792	-0.034119493	0.10932974	0.234331137	0.076314848	0.13402333	0.126739377	0.254988837	0.010040255	-0.073612892	0.013062832	0.079064755	-0.058516368	0.063402042	0.13999542	0.074047859	0.27772541	-0.011056732	0.017817517	-0.006132269	-0.026794679	-0.015341852	-0.064634744	-0.026312159	-0.028892486	-0.0166367	0.018330231	0.014118091
542	25	175	0.70424731	0.302428687	0.496392626	0.003961905	-0.226220472	0.054266648	-0.050152183	0.153882725	0.110411497	0.14141007	0.032829701	0.115256517	-0.013988269	0.155246786	-0.108058591	-0.003898428	0.024119727	0.067382074	-0.090896241	0.068096064	0.05742776	0.108371979	-0.189171879	-0.024388644	0.001977727	0.077235988	-0.016806519	0.043335492	-0.008717445	-0.119784604	0.134883591	-0.006653517	-0.107715595	0.036806264	0.144948269	-0.030156472	-0.014753825	0.062306086	-0.119923804	-0.10147674	-0.038949322	0.084670012	0.153834417	-0.070413649	-0.066866527	-0.083827427	-0.174101771
543	25	176	1.321873562	-0.009889327	0.069671143	-0.099661303	-0.280710776	0.00920138	-0.049620572	0.023505706	-0.052970083	-0.033078884	0.00933146	0.000859892	0.075659892	-0.049888342	0.092895946	-0.068834241	-0.054650943	-0.003129044	0.001872081	-0.039890362	-0.151598582	-0.022391178	-0.085395376	-0.047994486	0.02049068	0.097006706	0.102296353	0.035837695	-0.014666734	-0.015401161	-0.00297337	-0.056175852	-0.047953518	-0.037045414	0.036872429	-0.037243131	0.023880008	-0.038550965	-0.012071257	-0.046539812	-0.026958587	0.017870085	0.037687452	-0.028166614	-0.076165389	0.031598911	0.079355398
544	25	177	0.89448366	0.4804582	0.325988763	0.207572352	-0.178636621	-0.014111417	0.169093954	0.030518329	-0.092176427	-0.089221682	0.065242766	0.009262574	0.33531426	0.145209117	0.051099208	-0.142784727	0.119830778	0.001683175	-0.078152478	0.081531844	-0.004726644	0.168414561	-0.094411433	-0.153374004	-0.004615298	0.144728518	-0.02357465	-0.225888968	0.038193764	0.002302619	0.00089306	0.080856373	-0.118639131	0.025461052	0.092910113	0.023269626	0.157305944	-0.015227179	-0.149881185	0.023961217	-0.095329887	-0.131564161	-0.067300165	0.073930337	-0.204271861	0.096714078	0.028547536
545	25	178	1.232382973	0.028565262	0.016313928	-0.17164729	-0.396128253	0.076077716	-0.131593697	0.051166193	0.136473683	-0.023751442	-0.113103152	-0.011689399	0.057223361	-0.009012119	0.012937274	-0.052072077	-0.111174323	0.01807365	-0.019652261	0.03932651	0.043803358	0.184083044	-0.096586673	0.007228558	0.051785634	0.09028447	-0.041901348	-0.007991764	0.012054598	-0.007377849	0.01602906	-0.052465924	0.020361997	-0.061681655	0.022514925	-0.01438412	0.033837224	-0.036829638	-0.092432073	-0.023387538	0.010519183	0.020553281	-0.002710914	-0.057821208	-0.00453955	-0.004522247	0.09986795
546	25	179	0.690674599	0.676547014	0.5691962	0.269222985	-0.256473009	-0.136479759	0.255402302	0.11089808	-0.111159872	-0.012128118	0.04521983	-0.142243897	0.217377686	0.060606667	-0.174921779	0.003551626	-0.116696445	0.027667128	0.201414223	-0.122814573	0.214160654	-0.004277632	-0.087726457	-0.096482039	-0.158609771	0.030673946	-0.15296792	-0.083356214	0.106519886	0.003697913	-0.0756399	-0.085354802	-0.088278923	-0.050483754	-0.038513223	-0.032396234	-0.005050833	0.018184746	0.003852178	-0.063998583	0.030286366	0.139515604	0.056746403	0.045009049	-0.165748564	-0.036385197	0.029563309
547	25	180	0.741035509	0.634035576	0.554437715	-0.055565295	-0.317454453	-0.082223631	0.081836165	0.090380133	-0.081092817	0.04606202	0.158766829	-0.022544185	-0.107813586	0.030243886	-0.138160756	-0.075393514	0.040776709	0.066616571	-0.027398324	-0.036050724	0.220520296	-0.018461764	0.140426438	0.072484284	0.034197549	-0.078503254	0.091895878	-0.032447673	0.059864252	-0.054606884	0.117129508	-0.059202782	-0.004906365	-0.016614923	0.003560556	-0.067608971	-0.06047963	0.038399703	0.035073208	-0.005257855	-0.067468245	-0.042569596	-0.069102311	0.083368495	0.079907326	0.017830673	-0.031114363
548	25	181	1.416358098	-0.022267718	-0.110753198	-0.120741258	-0.234055312	0.041282395	-0.000969214	0.012801075	-0.039019932	0.015968853	-0.01260644	0.065949833	0.12212243	0.068027628	0.062924774	-0.066461229	-0.001997172	-0.002582837	-0.01035607	-0.04190372	-0.041946263	0.026478548	-0.034068719	0.110709341	0.078713481	0.062442358	0.07190962	0.007185443	-0.045843681	0.027967735	-0.028665312	-0.01066615	-0.031644315	0.091951522	0.029253759	0.016796086	0.078431805	0.01401602	-0.00848079	-0.046523163	0.028912097	0.008952928	0.005439322	0.044477478	-0.033008281	-0.020328307	-0.054684509
549	25	182	1.624939498	-0.224056498	-0.143435519	-0.136543518	-0.225070196	0.075367757	-0.032638194	-0.028556214	0.054864439	0.047269878	-0.005283915	0.049837279	0.045847313	0.190840675	0.038506133	0.001941264	0.133048113	-0.003332156	0.101075109	0.031624123	-0.075899121	0.073297497	-0.016943247	-0.014212681	0.038033846	0.01033693	0.086414348	0.097866871	-0.060362881	-0.020217649	-0.019611147	0.07177209	-0.000990769	-0.003247365	0.03998647	-0.009140633	0.081859791	-0.00422156	-0.059927063	-0.025045253	-0.024022987	0.018896417	0.046661559	-0.031565818	0.023487423	-0.036690447	-0.008532505
550	25	183	1.124633776	0.172981701	0.130418875	-0.011682994	-0.363802689	-0.07242933	0.004813782	-0.105055403	-0.02869306	-0.071107563	0.052736667	-0.013864011	0.020092533	0.02811287	-0.023251344	0.096355779	-0.012373226	-0.031857767	-0.03695849	-0.035634546	-0.026418578	0.137097749	-0.103786634	-0.083009149	-0.027104822	0.040191432	-0.021398662	0.032828303	0.036042133	0.011280705	0.0658384	0.03818066	-0.047494044	-0.033901761	0.031895859	-0.024891233	-0.026687941	-0.058971222	-0.081444893	-0.004493055	-0.027596562	-0.037724566	0.037114065	-0.065216479	0.009279954	0.025780069	-0.037553067
551	25	184	0.665836457	0.877434102	0.236017127	0.11285783	0.104846373	-0.408969876	-0.014366621	0.251647272	-0.23382026	0.082695212	0.178544286	0.029576715	0.003178794	0.032087351	-0.16257199	0.163213452	0.006182141	0.181063398	-0.009213564	-0.1355436	0.099744018	-0.08233167	0.123252392	0.048421744	-0.054386529	0.004558716	-0.199898907	-0.034782353	0.097249833	-0.001461894	-0.035079581	0.025553608	-0.006611559	0.123164709	-0.159306687	-0.049956727	-0.109950086	0.057234285	0.178995976	0.09538735	0.006294936	-0.050473464	-0.033669212	0.059237892	0.022486565	-0.082900272	-0.020217526
552	25	185	0.69373637	0.661338572	0.330559631	0.466753902	-0.279391496	0.094976532	0.080592966	-0.025518961	-0.185470423	-0.049624238	0.097830825	-0.031608575	0.205559966	-0.149885891	-0.101313658	-0.053694483	-0.147165691	-0.029892705	-0.040758124	-0.089024804	0.149773017	0.13643429	-0.034619056	-0.125802677	-0.073142991	0.082593675	-0.195989039	0.075528286	0.057365822	0.138329617	0.086548758	-0.113056835	-0.095661593	0.068087573	-0.150114579	0.041643487	-0.129127356	-0.01481557	-0.063152045	0.001524411	-0.058802093	-0.073841021	0.016840671	-0.129089058	0.111629097	-0.01623093	-0.018029145
553	25	186	0.307475467	0.949926593	0.231952001	-0.139379857	-0.324723275	0.072219686	-0.505646943	-0.188576493	0.169605348	0.112219824	-0.12268438	0.195847024	-0.010745557	-0.179014595	0.111070405	-0.222227915	-0.351163299	-0.307593656	-0.038878497	-0.146117395	-0.145904113	-0.04425205	-0.047099123	0.041881988	0.195376253	0.080925816	0.143920351	0.029015846	-0.095358426	-0.004468541	0.057891043	0.036335872	0.074416024	-0.046779658	0.075435247	-0.018188828	-0.088142664	0.099090303	0.040613082	-0.043765832	0.076651557	0.069038059	-0.122531486	0.037735866	0.106243741	-0.075930199	0.043065935
554	25	187	0.710306376	0.552193806	0.337413521	-0.040507338	-0.31883732	0.130020102	0.205358096	-0.128396577	-0.036511294	-0.058520857	-0.038951016	-0.073897579	0.073328449	0.058140289	0.009069206	0.067590102	0.031385348	-0.094278961	0.183739298	-0.116483655	-0.056560477	0.160773882	0.08173751	-0.009296304	0.031139016	0.065137492	-0.004036392	0.091541339	0.175930815	-0.011445951	-0.119389524	0.177589421	0.067930006	-0.098976652	-0.024106628	-0.009361358	0.137447966	-0.003567117	-0.032888751	-0.011412999	0.061062109	-0.144909098	-0.096245043	-0.009836182	0.07063616	-0.022432641	-0.220986518
555	25	188	0.951340028	0.734563622	-0.165790931	0.095390963	-0.170833588	0.15699413	-0.063598334	-0.121554781	-0.101182874	-0.093028309	0.066350399	0.036991692	0.097361222	0.047384469	0.175430145	-0.110760419	0.004559915	-0.146109968	-0.043792829	0.019632279	-0.00177822	0.019353953	0.006088709	-0.055657189	-0.044211678	0.010215175	-0.106641921	-0.079469127	0.025721147	-0.029449071	0.028703632	0.036762153	0.042641081	-0.017101784	0.067655033	0.026285114	0.076526444	0.05824465	0.10071452	-0.051589857	0.060708082	-0.011946307	-0.009105913	-0.02749544	-0.106939236	-0.00611283	-0.113717466
556	25	189	0.47256509	0.926312775	0.132840777	-0.138225557	-0.413287794	0.248087719	-0.254493362	-0.247726096	0.208383021	-0.032024697	0.234463011	0.122535231	0.1621466	0.085440178	0.099864243	-0.16545103	0.109415068	-0.159781017	0.139609075	0.023946312	-0.101731953	0.12214719	0.121424014	-0.024241572	-0.097393201	-0.039405778	0.037024243	0.03400451	0.165684795	0.11337359	-0.085887924	0.014885788	-0.094611341	0.060074472	-0.058541849	-0.013516554	-0.049300291	-0.018136397	0.015189335	-0.063363334	-0.008922823	0.007013429	-0.012430218	0.093710526	0.184937595	-0.049675119	-0.072574268
557	25	190	1.178912589	0.52362535	-0.052189989	0.004230711	-0.102834351	0.146959495	0.022612176	-0.09810497	-0.094417253	-0.154276716	-0.066341813	-0.104920753	0.068306927	-0.060670925	0.12370005	-0.11355623	-0.010713988	0.022848138	-0.005258256	-0.062596773	-0.146698239	0.179111875	0.014319047	0.061281422	0.009300706	0.046572667	-0.000791239	-0.069212282	0.035088588	0.024573207	0.017416523	-0.112978704	-0.022035343	0.145261501	-0.025103703	0.061730149	0.110899302	-0.006224782	-0.123931146	0.056490928	-0.0608811	-0.025549137	-0.071050477	0.080287985	-0.044953149	0.101942057	-0.034553685
558	25	191	0.605375987	1.165401429	0.132888067	-0.00036767	0.162650098	0.178268778	0.186174939	-0.21864213	-0.141934784	-0.30169528	-0.427816975	-0.297147352	-0.085191787	0.034936073	-0.033540945	0.118848254	-0.043021384	0.114171886	0.163200268	-0.015482269	-0.322429962	0.054266202	0.097264115	-0.046604368	-0.058362773	-0.048814197	-0.02965238	0.050836569	-0.259468468	0.345440549	-0.103860126	0.031255528	-0.13652452	0.108573835	-0.024947369	0.15748695	0.125251562	0.115642839	-0.064337138	0.098865362	-0.182299178	0.135970152	-0.123569424	0.112475409	-0.216051749	0.164598315	-0.009003863
559	25	192	1.292081106	0.287312153	-0.159807292	-0.172690586	-0.149888633	-0.043144083	-0.191619566	-0.097939828	0.02099811	-0.082437875	0.033578151	-0.036805287	0.150265438	0.158680553	0.068537565	-0.058569176	0.128942932	-0.073153639	0.003741229	0.046654553	-0.142259744	0.03232134	0.014001916	0.011021859	-0.087904764	0.004262447	0.125276028	-0.04986421	-0.001596356	-3.74E-05	-0.004664681	-0.050728018	-0.012127239	-0.032124943	-0.073005465	-0.023317122	-0.024833559	-4.89E-05	0.030501856	0.028456133	0.017322935	0.064419645	-0.028349989	0.045577494	0.059830796	0.003335027	-0.001952364
560	25	193	0.948944163	0.526556773	0.264959953	0.33508191	-0.187481254	0.424596929	0.32558149	-0.0462772	-0.044221627	0.02146705	0.178858362	-0.008553422	-0.025105967	-0.099371276	-0.073728356	-0.096272365	-0.0256927	0.045658866	-0.139797569	-0.146130952	-0.040793207	0.037191635	0.122809409	0.017213754	0.085475647	0.032469369	0.166107172	-0.065120276	-0.208703726	-0.087356213	-0.039160459	-0.012610154	0.053244122	0.127234726	-0.054151905	-0.020846011	0.19973694	-0.028253148	-0.135466358	0.037659972	-0.203578785	0.052002807	-0.014795246	0.027475258	0.045931083	-0.007388985	0.022546416
561	25	194	1.328947419	0.534105356	-0.384413144	0.09774263	-0.292316847	-0.203181622	-0.353509668	-0.359838387	-0.252682254	-0.232512276	0.19080253	0.130735526	-0.005216387	0.00616949	-0.000591632	-0.263399456	-0.129154356	-0.108659573	-0.517729077	-0.02947971	-0.018047783	0.195108586	0.074776842	-0.136024342	0.076861727	-0.012156039	-0.219848048	-0.254845909	-0.038467846	0.03931186	0.098560155	-0.075704498	0.008346419	0.110440734	-0.061709912	0.200648516	0.034247614	0.008787692	-0.029999656	0.080421012	-0.124919706	0.061305949	-0.188849623	0.153270344	0.120567275	0.092073586	0.214191856
562	25	195	1.601424665	-0.166366744	-0.00593515	0.098884027	-0.293223995	-0.034672588	0.195285413	-0.079522609	-0.214824322	-0.103310841	-0.087568681	-0.111731119	0.000159894	0.107528344	-0.011550629	0.125732409	0.058996953	0.158074931	-0.043776701	0.020830008	-0.059126134	-0.090404196	-0.207381663	-0.058706701	0.057450256	-0.011838895	0.112080574	0.063867364	-0.094192705	-0.036202755	-0.04658663	0.135936048	-0.125927354	-0.031628317	0.011552945	-0.032965918	0.056804051	-0.095243203	-0.132970217	-0.012260597	-0.051222673	-0.016884878	0.085093854	0.035560689	-0.000133546	0.020843906	0.09730397
563	25	196	1.463959579	0.083283818	-0.186729167	0.040532192	-0.102027798	0.043511782	-0.0367744	0.082271187	-0.083935135	-0.002865017	0.081698185	0.140808881	0.038368552	-0.004012839	0.089480665	-0.050218214	-0.040003726	-0.022320298	-0.043104649	-0.083844744	-0.012989825	-0.030817256	-0.032648018	-0.026903882	-0.002516456	0.112045944	-0.005154939	-0.079719541	-0.060689151	0.062503293	-0.025657308	-0.000875424	0.002459981	-0.044799456	0.023853242	0.027210481	-0.003768434	0.012455051	0.066216261	-0.079440854	0.086202972	0.017885614	0.053057895	-0.058552554	-0.047453532	-0.001008687	-0.012053038
564	25	197	0.781222442	0.588959867	0.261888106	0.178106182	-0.122210696	0.094727443	0.071165382	-0.092615153	-0.019129517	0.016102373	0.058344884	0.039240462	0.083284413	0.003576689	-0.073128141	0.041029363	0.039606292	-0.011888031	-0.040581707	0.028085404	0.029432958	0.031290814	-0.072270385	-0.057231339	0.055152711	0.022899116	-0.03293379	0.009464346	-0.081719361	0.006585042	-0.060805894	0.053990657	-0.008174821	-0.071573458	-0.009588611	-0.012874395	-0.057476268	-0.034201661	-0.020916339	0.063189447	0.018591266	0.048022586	0.063782036	-0.09021689	-0.001441548	-0.044215323	-0.034190734
565	25	198	0.074881936	1.824885072	0.265953863	0.215051347	0.078676353	-0.475390466	-0.048690957	-0.123151449	-0.229197394	-0.155233219	0.068352783	-0.04107514	-0.062184728	0.111336017	0.167027144	-0.166001571	0.140260844	-0.013449253	-0.195647762	0.116751616	-0.11246747	-0.077439322	0.035873391	-0.108999222	-0.079245493	-0.069249253	-0.187312172	-0.121458716	0.014360002	0.009542586	0.020758577	-0.042939142	0.007691768	0.036355294	-0.065837715	-0.035664595	-0.076101834	-0.010188476	-0.116367466	0.006886915	-0.063761911	0.179454794	-0.092610956	0.037596569	-0.115120618	0.048889698	-0.04511688
566	25	199	1.337882209	0.194345521	0.048266209	-0.130493128	-0.265752686	-0.053274438	-0.068996751	-0.130352932	-0.082362971	-0.021414587	0.063505364	0.000170774	-0.112948513	0.124731925	-0.062743419	-0.03463847	0.044194683	0.076192147	-0.11092809	0.047717369	0.034177258	-0.07606813	-0.05959441	-0.111434843	-0.002905326	-0.051728929	-0.040754975	-0.123668417	0.057271646	0.049381794	-0.053547626	0.075140976	0.009218255	-0.030221843	-0.029525549	0.009308222	-0.014342069	-0.002130551	-0.015258537	0.05273902	0.003264716	0.072619378	-0.055544901	-0.012306019	-0.00176942	-0.028113722	-0.052953062
567	25	200	0.781855938	0.634637306	0.170964915	-0.241129837	-0.185650305	-0.15737041	-0.142527896	-0.080602339	0.013734484	-0.06977587	-0.025735081	-0.034734564	0.008460494	0.09428232	0.076476698	0.145933715	0.012068614	0.068911155	0.1177452	0.0889025	-0.18044509	-0.105527268	-0.163657887	-0.01264867	0.007239095	-0.054252795	0.002012315	0.171289031	-0.067318989	0.074757348	0.015027774	-0.058355967	-0.102572572	0.048993514	0.016103002	0.013016904	-0.0024665	0.006613162	-0.071690858	0.005775814	-0.05034241	0.035474053	0.004282322	-0.082580874	-0.09315013	-0.03716548	0.197138406
568	25	201	0.821332933	0.706273768	0.147348237	-0.222795809	-0.30562013	-0.23902282	-0.209659503	-0.178106769	-0.012857967	-0.071090947	0.015591977	0.059467706	0.099275225	0.016647455	0.082919065	-0.101921665	-0.143150578	-0.234297349	0.144113818	-0.067440553	0.000492102	0.19747123	0.119417656	0.150123048	-0.0461711	0.12334105	0.034662661	-0.178223532	0.064357558	0.011562001	-0.038106083	-0.024654584	-0.006843676	-0.161021636	-0.032087321	0.104562288	-0.035760478	-0.021667938	-0.000324058	0.014588037	0.092483611	0.114214385	-0.234588225	0.057886237	0.007485797	0.027215714	0.044857077
569	25	202	0.975842718	0.642438608	-0.097860466	-0.282619596	-0.374626079	-0.145005979	-0.285226221	-0.36321091	-0.075183776	-0.186134076	-0.075084291	-0.04098147	0.086941997	0.123000314	0.065346084	-0.144136383	-0.115599354	-0.14840676	0.1282974	0.023572735	-0.110635398	0.130500162	-0.02979787	-0.034623208	0.001975319	0.050939118	0.010461568	0.004526015	-0.02839088	0.122730842	-0.066557479	-0.065985262	-0.020133334	0.011322902	0.008343186	0.059648918	-0.033072048	-0.010878738	0.015442673	-0.067274837	0.092758902	0.034444264	-0.127909487	-0.043059705	-0.070310033	0.023222962	-0.06356982
570	25	203	0.093394693	0.386604604	1.175768916	1.067852508	-0.365868151	-0.35526677	0.481185914	-0.088682983	-0.324602463	0.245956566	0.041225703	-0.315547067	0.260421716	-0.3417558	-0.545126537	0.079538219	-0.218365391	0.304611039	-0.298818661	-0.347690215	0.005400909	0.091817469	0.160745284	-0.125809153	0.036007382	0.209098268	-0.103682229	-0.068675112	0.222683267	0.102737863	-0.001096668	-0.081686948	-0.085024899	0.028304689	-0.08087138	-0.166844287	0.060133654	-0.036414726	0.105030479	0.050542105	-0.192713201	-0.120092849	-0.016637061	0.008629302	-0.221973466	0.026537182	-0.105866887
571	25	204	0.442682078	0.891501969	0.217011176	-0.348879292	-0.387052756	-0.114509396	0.140898071	-0.222244162	-0.180722656	-0.292463108	-0.562266941	-0.360648992	-0.041243524	-0.340744281	0.358480743	0.103362078	-0.072131527	0.105185402	0.057462023	0.110830186	-0.536054364	-0.292199562	-0.089755306	0.198300194	-0.112750839	0.022574975	0.138946849	0.080297551	-0.382971428	0.201056741	0.004933662	-0.139502354	-0.067258003	0.146447805	-0.011408065	-0.000119996	0.229927095	0.139177696	0.017917814	-0.114739247	-0.034514955	0.090732856	0.007840285	0.010110031	-0.177626044	0.09877119	-0.014663977
572	25	205	0.899749596	0.400249099	0.328111719	-0.249720947	-0.29628442	-0.063682805	-0.027840301	-0.111864014	-0.106546603	-0.056731292	-0.279838281	-0.206331838	0.089949879	0.030103299	0.008824095	-0.038280287	0.015059385	0.118111025	-0.082951479	0.112121653	-0.17956628	-0.146607434	-0.094272797	-0.019950084	-0.084446148	0.017279114	0.068046972	-0.004944035	0.05818672	-0.039820834	-0.022915253	0.170806618	0.029237587	-0.061965743	0.017019506	-0.02302201	-0.166454735	-0.018224202	0.035201374	-0.059776991	0.084052142	0.046330606	-0.016594934	0.067489611	0.117027529	0.023044214	-0.038730896
573	25	206	1.260874927	0.150789485	0.13338339	-0.21394796	-0.337836183	-0.177028475	0.271020716	-0.310176022	-0.321780637	-0.248303271	-0.320425916	-0.401818165	0.071297974	-0.025386117	-0.139725143	0.1741329	-0.019835792	0.112667845	-0.074452806	0.076295006	-0.030378077	-0.035851529	0.008388355	-0.017474685	-0.041524654	0.019103522	-0.082365447	-0.116350551	-0.074134394	0.047828758	-0.071457491	0.112179699	0.183797899	-0.002942584	0.089534353	0.026603138	-0.131985414	0.029357426	0.026528892	-0.048914454	0.087322966	-0.037616764	-0.078828333	-0.079892388	-0.048456534	-0.041723848	-0.01845206
574	25	207	0.290387402	0.711050499	0.779456907	-0.067721814	-0.285847216	-0.18459168	0.167641523	0.155133531	-0.150237468	0.080627096	-0.01904279	-0.097187092	-0.202339109	-0.314297442	-0.01588738	0.12173791	-0.149007848	0.102108794	0.09910129	-0.238631426	-0.108160587	-0.17542958	0.055173536	0.067459132	0.13925082	0.01904202	0.056298212	-0.051773073	0.146550869	0.090025387	-0.161883573	-0.091960203	0.143176475	-0.047469419	-0.015470882	-0.062248886	0.05539911	-0.048386814	-0.024671086	0.081894883	0.024560976	-0.079877488	0.024012296	-0.030832893	-0.014697093	-0.036692815	0.053772111
575	25	208	1.284051024	0.487377122	-0.413405421	0.009247567	-0.155074592	-0.124250504	-0.056053175	-0.320267164	-0.087580848	-0.108929946	0.075419632	0.022658922	0.051490322	0.059679549	0.068262839	-0.037325155	0.141254801	0.07283501	-0.151453626	0.104370666	0.029160978	-0.153967771	-0.074567147	0.015527707	0.102877381	-0.134803466	-0.062727191	-0.074541472	-0.083467359	-0.025386889	-0.037392506	0.131569856	0.061335064	-0.038055691	0.029413948	0.015331383	0.036648721	-0.044320229	-0.045060361	-0.005514531	0.07390947	-0.115654683	0.015774491	-0.000199278	-0.019537324	0.01239412	0.018911194
576	25	209	0.012934435	1.562770753	0.178513087	-0.326070586	-0.185241393	-0.10906977	-0.117932177	0.108953145	-0.007626258	-0.07301967	-0.200357648	-0.142561857	-0.136919411	-0.117687161	0.19785955	-0.157197897	0.063305252	-0.010454493	0.171585761	0.035239551	-0.18802745	-0.102129851	0.167071793	-0.068758078	0.065944855	-0.109481146	0.017890522	0.120602742	0.042193906	0.029450368	-0.045604684	0.081345341	-0.115502594	0.198428393	-0.053896541	0.05603306	0.132164893	0.114081869	0.153960344	0.103438542	-0.083578467	-0.090165048	0.100217789	-0.012119004	0.156439024	0.113596794	-0.223006045
577	25	210	0.807385867	0.443202922	0.404240888	0.050741972	0.014348309	0.017286104	0.010507826	-0.014643744	-0.073958003	0.227290802	-0.109283239	0.024470757	-0.005053458	0.113539803	-0.297566079	0.047609641	-0.019577433	0.094016283	0.045000368	0.050068251	-0.075942991	0.089737405	0.041798744	-0.07119269	-0.038223135	0.111972014	0.093518974	0.008095827	-0.019330091	-0.150197668	-0.069422641	0.022114027	0.033871485	-0.132312253	0.023532873	0.006031143	0.035842659	-0.025090141	0.121448808	-0.02541982	0.036836152	-0.010352096	-0.050377304	0.026844993	-0.051954686	0.061816737	0.055176339
578	25	211	1.005907082	0.37607124	0.199837819	-0.205000557	-0.311491894	0.031638539	0.000489206	-0.148245482	-0.123409395	-0.016471217	-0.12496797	-0.027970347	-0.026766719	0.004049087	-0.014559191	-0.028696033	-0.013168362	0.083233788	-0.134106312	0.082196934	-0.010957446	0.002463389	0.046200997	-0.017000449	0.037591507	0.024603257	-0.038383138	-0.04285398	0.007746738	0.006329899	0.046107671	0.133702299	0.04707692	-0.053157751	0.069847181	0.029275647	-0.059270493	0.029507973	0.084751811	-0.003694034	0.057830839	-0.016540606	0.029260767	-0.034989055	0.010783759	0.009615383	-0.005829432
579	25	212	1.414936004	0.001955631	-0.136067871	0.000118132	-0.217007927	0.031348402	0.11427122	-0.125228005	-0.138628553	0.042919571	-0.040609553	-0.118998087	0.146043785	-0.060402736	-0.158209737	-0.003538369	0.017398719	0.022889611	0.021174099	-0.089522117	0.055346972	0.052771177	0.07173059	0.05375791	0.046401106	0.057595595	0.134435739	-0.04301438	-0.015934047	-0.062253203	-0.003935515	0.04566442	0.063496108	-0.016693835	0.019394048	0.040077399	-0.098875844	-0.01271666	0.006841066	-0.043314451	0.012914377	-0.040674472	-0.040113084	0.032350594	-0.001086522	-0.004375768	0.022964686
580	25	213	1.127150577	0.168872923	0.298365258	0.224826493	-0.285186967	-0.116357944	-0.005332603	-0.058718593	-0.097540514	-0.020971502	-0.006249743	-0.011966363	0.234184201	0.112431165	-0.029613808	0.190909242	-0.002941078	0.06419196	0.119382028	-0.011247336	-0.026101586	0.067115009	-0.0876224	-0.165658878	-0.15539076	0.036906584	-0.191709404	-0.006516191	0.025435725	0.030968839	-0.075850663	0.131926779	-0.011107403	-0.05900825	0.034041843	0.010724947	-0.105839038	0.053737353	0.080541573	-0.046596083	0.058651669	-0.061126368	0.001812177	-0.001557183	0.026462852	-0.058963464	-0.023383565
581	25	214	1.559593946	-0.129441148	-0.032402691	0.001222183	-0.142578503	0.224519185	-0.005352202	-0.015920486	-0.032551171	-0.014709142	-0.066310766	-0.060647676	-0.021697169	0.048988384	-0.100008794	0.075459436	0.009544634	0.161254088	-0.058039198	0.034623808	0.022142048	0.023861806	-0.029768787	-0.047363306	-0.015242492	-0.035823218	-0.023006163	-0.050732508	0.061039228	0.05865958	-0.006902128	0.051730168	0.076593026	0.043315807	-0.006745163	0.040922004	-0.053900222	0.041680472	0.042857082	0.058395631	0.014775565	0.060946611	0.058972246	-0.034621806	-0.02908836	-0.072402936	0.010099114
582	25	215	1.386857053	0.138775893	-0.090074246	-0.108569075	-0.198568106	0.276546884	-0.054697627	-0.035083535	0.06563699	0.055124785	-0.068902443	-0.063675502	0.028355721	0.045096749	-0.050491864	0.005428834	0.150244481	0.123656536	0.026355688	-0.028761961	0.034951457	0.00695555	0.011013557	-0.016407728	0.00223188	-0.106833597	-0.036369218	0.031952665	-0.038110174	0.125983286	0.025654987	0.093970344	0.07919727	-0.012614994	0.00309374	0.034758035	-0.072647133	0.071342006	0.121007943	0.023721625	0.087922562	-0.180641351	-0.009500463	-0.024283869	0.08411503	-0.064101922	-0.01304121
583	25	216	0.850459272	0.787157209	-0.186202094	0.009884268	0.181259938	0.004599527	-0.075168354	-0.213102865	0.05782659	0.056122815	0.147757467	-0.011478716	0.160227514	0.024067474	-0.103311612	-0.004013267	0.2052367	0.1575565	-0.127491505	0.196714192	-0.082979486	-0.111338642	0.074978808	0.061198622	0.033695041	-0.082836246	0.145613086	-0.085522484	-0.099051295	-0.134051663	-0.087429341	0.10601149	0.252360603	-0.13990772	0.003249867	-0.074188385	-0.052673274	-0.059092592	0.036040703	0.070319365	0.055632407	-0.050668337	0.048276922	-0.090492487	0.039911167	-0.088733937	-0.06068818
584	25	217	0.355775849	1.040418107	0.284599248	0.307051521	-0.245476019	0.074694217	0.19295489	0.004940653	-0.127914804	-0.137449247	-0.107318557	-0.002563791	-0.00259061	-0.170086604	0.315964342	0.037533021	-0.002837809	-0.074968722	0.115249699	-0.077806788	-0.089631035	-0.092764694	0.001983019	0.000801926	-0.139877655	0.054381872	0.006736795	-0.032886557	0.167147743	0.036283199	-0.043211095	0.119690557	-0.121447195	-0.040999157	-0.009640592	-0.098593606	-0.17381941	-0.004601136	0.122340139	-0.062189269	0.142795302	0.032446663	-0.010443692	0.016316636	0.219284869	0.008718083	-0.135667993
585	25	218	0.582464656	1.025789368	-0.115370846	0.009231763	0.124953166	-0.086461806	0.159934764	0.092590168	-0.131402461	-0.117887259	-0.21497682	-0.303529761	0.146350411	-0.146142663	0.188018703	-0.002215713	0.018948768	0.120239046	-0.08486908	0.062194497	-0.193890928	-0.369709382	-0.129213347	0.079215601	0.045801871	0.005626082	0.177162567	0.002639224	0.01917692	-0.035064433	0.011611151	-0.03384178	-0.167859076	0.055042756	0.013174842	-0.125427456	-0.044571631	-0.096991651	0.046532188	-0.07233149	0.016886854	-0.00447711	0.186017019	0.078553532	0.03814702	0.032577538	0.182075202
586	25	219	1.002078248	0.573757316	0.261554291	0.049060339	-0.283551921	0.217630439	0.073042175	-0.224109188	-0.079157227	-0.024603589	-0.007843163	-0.046675498	-0.025019835	0.010157626	0.197010495	-0.05580716	0.07648781	-0.13265892	0.302445699	0.029900945	-0.174687811	-0.050553231	-0.035343146	-0.129027713	-0.19387439	-0.018173724	0.091535081	-0.020177668	-0.106057834	-0.079619311	-0.145572118	-0.024024004	-0.119341232	0.018714395	-0.068181114	0.104719612	0.024501916	0.00656259	0.024480434	0.010769981	-0.002987126	0.088336979	-0.003696118	0.149643018	-0.060534398	0.115374246	0.0801253
587	25	220	1.211672594	0.096493304	0.319453346	0.191039794	-0.227821474	0.033005409	0.227343898	0.232899154	-0.143135588	0.034361742	-0.064856537	-0.15265896	0.099276042	-0.051737887	-0.182512478	0.008857083	-0.044674104	0.145996894	0.02384382	-0.118246572	0.138891259	-0.020045723	-0.014748983	-0.064170389	0.090547501	0.032640202	-0.020520162	0.043078771	0.078684082	-0.036344547	-0.050986257	-0.047707217	-0.043793478	0.007667391	-0.055910276	0.042317026	-0.053074043	-0.015644923	0.073103923	0.039168147	0.003512121	0.002389859	0.087821378	-0.057480394	0.043898498	0.041096134	0.099115968
588	25	221	0.917381683	0.415385323	0.135736968	0.312334379	0.049408489	0.209575226	0.153812977	0.166974355	-0.051520368	0.035312441	-0.104413879	0.04311107	0.062729469	0.047610544	-0.028620635	0.146282598	-0.043602388	-0.017782172	-0.099551716	-0.006388758	0.033372146	0.27154944	-0.038762885	-0.073429354	0.01734774	0.163993043	-0.0386936	0.054429057	-0.080021263	-0.050999271	0.043320256	0.088948061	-0.014997572	0.050856085	0.062639643	0.044277485	0.093536785	0.001921485	0.045654299	-0.002698059	-0.014143066	-0.091852229	0.011962824	0.025767648	0.079152791	0.0110982	0.035437541
589	25	222	1.341954041	-0.01401366	0.213133417	0.191421103	-0.25264744	0.04874378	0.217824251	0.212330391	-0.12050936	-0.003079237	0.040206541	-0.065089782	-0.130701603	-0.075426785	-0.073512961	0.097869314	-0.012149354	0.10876832	0.03756961	-0.068257807	0.087585595	0.026518572	-0.046333313	-0.061567389	0.032859402	0.06841967	0.113464603	-0.053179076	0.060402127	-0.122354114	-0.018883725	-0.014902413	-0.09424266	-0.043388013	0.029351404	-0.039194178	0.016328458	-0.054028374	-0.135550124	-0.014434911	-0.06149951	0.04496526	0.005541343	0.08151897	-0.032923687	0.049022162	0.067434328
590	25	223	1.22610306	0.099240878	-0.012869814	-0.023911835	-0.281905139	-0.095809865	0.108300121	0.179362301	0.026622068	-0.120257756	-0.10622812	-0.144878921	-0.01831694	-0.052600757	0.122797332	0.185252413	0.046153826	0.006840326	0.106950359	-0.003229571	0.05297848	0.055028038	-0.028300859	-0.040660959	-0.057587649	0.048677637	-0.034145145	-0.02188758	-0.02783477	0.015864364	-0.027298084	0.00643654	0.006704545	0.091798053	0.068815802	-0.01972126	-0.031803275	-0.021540211	0.031058394	-0.002533231	0.056225767	-0.01631207	0.046351053	-0.038750902	-0.058965195	0.008796107	-0.079113694
591	25	224	0.713537859	0.898914511	0.011613971	0.211677108	0.115198367	-0.143928906	-0.078185737	0.067260738	-0.050698104	0.139350842	0.293154154	0.099558273	0.064582967	-0.07832002	0.07680723	0.042669968	0.207482387	0.073321794	0.066346006	0.048629683	-0.079071721	-0.168781235	0.088772549	-0.034550514	-0.065027703	-0.108033685	-0.077797748	-0.056072812	-0.022009933	-0.005061927	-0.027246586	-0.12725941	-0.06509409	0.005481555	-0.073801196	0.127369924	-0.012905294	0.000360187	0.081149416	0.101538779	-0.033305008	0.022113479	0.018776439	-0.046577916	-0.130162928	0.036302098	0.098530998
592	25	225	0.838272202	0.722608463	0.14854312	-0.107299711	-0.107919699	-0.319773891	-0.119364945	0.055641229	0.004282323	-0.052171259	-0.091715891	-0.071248498	0.003411929	0.025161962	0.136852282	0.134928666	0.096964334	-0.017982362	0.214066127	0.034477267	-0.129408367	-0.075895491	-0.08123991	0.061795768	-0.081667681	-0.003341149	-0.047406692	0.063734798	-0.092817582	0.154462459	-0.02474032	-0.024208305	-0.104995101	0.007620008	-0.041278085	0.127811258	0.012477511	0.002776886	-0.023286799	0.019980673	0.042536226	0.014145299	0.025824611	-0.106379545	0.085753176	-0.072523815	0.030732932
593	25	226	0.947234292	0.839539654	-0.244714203	-0.067614173	0.227517113	-0.244916243	-0.122660363	0.181428701	-0.034650979	-0.068632769	-0.043003919	-0.141589869	0.175690435	0.084342859	0.228093046	0.000927276	0.197776458	-0.036141315	0.103832814	0.067753597	-0.103578574	-0.076527294	0.077105583	0.015265301	-0.081929578	-0.067519404	-0.066476831	-0.10014296	0.022724122	-0.015185889	0.027807946	-0.035020848	0.030171254	0.021916055	0.072869421	0.077216275	0.062038599	0.0844289	0.079089961	0.050541737	0.027065541	-0.029804736	-0.012666293	0.075926783	-0.030779401	0.036328065	-0.032320669
594	25	227	1.14812938	0.544270662	-0.143201937	-0.140896796	-0.160135587	0.077298015	-0.181467055	-0.227720722	0.037217326	0.016939431	0.137129859	0.014176304	0.094069439	0.123592428	-0.064921335	-0.161112476	0.097811264	0.006914481	-0.024865995	0.049101689	-0.010296797	0.090285216	0.015079321	-0.059094987	0.050391995	-0.056920684	0.026217548	-0.072254622	0.015923773	0.03682321	0.024634742	0.007564171	-0.032413051	0.038296807	0.075633769	0.048591207	-0.064611057	0.040899835	0.001335361	-0.004674861	-0.036639431	0.047752292	-0.084569326	0.04858515	-0.006334399	-0.017358472	0.074907129
595	25	228	0.442737724	1.320946628	0.252990758	0.474410571	-0.121561283	-0.573185104	-0.187696887	0.474075547	-0.187756916	0.088176074	0.343995037	0.368077641	0.000551039	0.051340108	0.18276922	-0.092073037	0.147126711	-0.245225485	0.272134255	-0.136338081	0.021215816	-0.257728518	0.186834715	0.031662714	0.08424177	-0.019717651	0.010355809	-0.032989722	-0.119067419	-0.219356065	-0.146864425	0.135390231	-0.051961284	-0.236454905	-0.068872877	0.142556289	0.164345119	-0.064002462	-0.055473198	-0.034502064	0.130100037	-0.057388675	0.060724005	0.198239952	-0.007202538	-0.04646343	-0.082414662
596	25	229	0.827968731	0.678470105	0.095466733	-0.006207393	0.106134163	0.130977068	-0.178576928	-0.061163366	0.147944149	0.273326217	0.006349364	0.041942955	-0.113956655	0.211673377	-0.244793892	0.020517409	0.08777301	-0.00386714	0.119876956	-0.015590575	0.221848706	0.002747484	-0.016746413	0.04529781	0.064902095	-0.060309597	0.177366501	0.06316649	0.150658981	-0.07019025	-0.004453108	0.226444214	0.050394599	-0.046001361	0.02674634	-0.052853565	0.022387673	-0.006003557	0.049701591	-0.000643174	0.03415903	-0.156615834	-0.074694011	0.08751501	0.020648642	0.021014913	-0.131954394
597	25	230	1.503908721	0.096376632	-0.273020718	-0.285934163	-0.09593987	0.070675848	-0.177601947	0.051355377	0.118587265	0.003894264	0.069061213	0.056185614	-0.153193608	0.031491491	-0.048247043	-0.069796672	-0.02429383	0.019724925	0.052255025	-0.083596613	-0.084306965	-0.042019412	0.01048875	-0.009878812	0.116611588	-0.02663328	-0.028410034	0.013901189	0.058802132	0.026317859	-0.052618175	-0.068627924	0.009711451	0.039082073	-0.006001338	0.030511374	-0.006646532	-0.02127278	0.003737571	0.077813595	-0.001575608	0.012491805	-0.096628701	-0.027807989	-0.036923418	-0.006062357	0.06928892
598	25	231	0.975071163	0.554937844	-0.11561108	-0.081256911	0.046474086	0.225588667	0.072441829	0.100107088	0.050821907	-0.008045224	-0.046582394	-0.061974765	-0.116854907	-0.053467514	0.022808307	-0.007848412	0.026982206	0.027602095	0.031389489	-0.021552814	-0.052057244	0.011805179	-0.015686174	-0.030940062	0.027978988	0.027140348	0.031973364	-0.033426414	0.110469253	-0.073197146	-0.032583674	-0.011041995	-0.042566325	-0.032520224	0.02204164	-0.048004276	-0.055983495	-0.08877202	-0.056696131	0.054937199	-0.03523987	0.000699274	0.041257412	0.060381797	-0.020817932	0.022728365	0.029180468
599	25	232	0.895712162	0.345938468	0.011679919	-0.007346187	-0.090114942	0.240011248	0.120312865	-0.024080149	-0.032617104	0.061037475	-0.123879194	-0.003349995	0.063294966	0.043844961	-0.18079274	0.040486639	-0.036091689	0.20597486	-0.123055482	0.051889965	0.090468391	0.154635988	-0.035345478	0.20953327	0.053632592	0.037868393	0.03390178	0.033936387	-0.205483224	-0.15241308	0.054556291	0.052594593	0.144885833	0.052643278	0.028837083	0.016124331	0.036245255	0.070658562	0.00079146	-0.067151361	0.095328803	-0.064164031	0.01142573	-0.014679646	-0.048600032	-0.034105166	-0.058047485
600	25	233	0.864179165	1.073492428	-0.823692975	0.275120308	0.428147519	0.221411984	-0.118286424	0.108407709	0.034618726	0.015665976	0.119098403	0.065377928	0.037677921	-0.014483589	0.127819267	-0.017067208	0.133119823	0.033610593	-0.094977949	0.084290843	0.093277173	-0.059577244	0.057106669	-0.124563283	0.000479783	-0.153139932	-0.045213485	-0.105075826	0.221454512	0.034868403	0.00322371	-0.053972999	0.100961708	-0.091030966	0.126271641	0.043153591	0.092376845	0.006760452	0.14585783	-0.074155641	0.107896857	-0.04214469	0.020621058	0.024726708	-0.153735249	0.064800388	0.162049408
601	25	234	0.773071077	0.757832513	-0.203047201	-0.231202371	0.021042815	-0.137937754	-0.195413962	-0.033105586	-0.001983167	-0.043026435	-0.107386887	-0.000426395	-0.15340351	-0.076954979	-0.12234507	-0.067627978	-0.197384404	0.042467712	-0.196105261	0.046446545	0.013701339	-0.086805105	-0.006383124	0.060701285	0.071955049	-0.001556071	-0.030104753	-0.000470699	-0.161835697	-0.011882961	0.121975467	-0.20213699	0.064852982	0.109194585	0.030570732	0.015429997	-0.064790799	-0.014977306	0.021856332	-0.11492035	-0.045707107	0.184566593	0.155787228	-0.105865071	-0.065931054	-0.005157005	0.071796063
602	25	235	0.608918085	0.941581655	-0.022050977	0.125387282	0.114122889	-0.235457937	-0.130007026	0.200242959	0.094667078	-0.038713678	0.106001306	0.066713258	-0.078308977	0.067632313	0.163689956	0.006891875	0.010655879	0.031774512	0.02775806	-0.048773254	-0.010032315	-0.039050908	-0.04952721	0.10537801	-0.034357683	0.012815783	-0.008378313	0.03494551	-0.029610413	0.076184604	0.034149163	0.127590356	-0.19470021	0.220083938	-0.064016166	-0.080605712	0.012339879	-0.030687181	0.026612162	0.049402103	-0.047963451	-0.018040894	0.074939926	0.059327961	0.177288016	-0.040357393	-0.024452945
603	25	236	0.902781297	0.830832948	-0.243076797	0.183222814	0.3990927	-0.128348882	-0.013051741	0.041395906	-0.030390184	-0.004606254	-0.065219973	-0.081344112	0.133642149	0.031654899	-0.203952359	-0.171308208	-0.1280165	0.048399515	-0.079269002	-0.087308591	0.018639201	0.035167441	-0.001888211	-0.162172633	0.107057341	0.045170072	0.053732288	-0.072917256	-0.095195355	-0.152226363	-0.043149182	0.027136413	0.038793817	0.04479588	0.027915109	0.008309566	-0.012856552	0.043889853	0.140988874	0.011411784	-0.076199703	-0.030166532	0.079429484	0.024711711	0.059177147	-0.012340393	0.095863389
604	25	237	1.391428489	-0.078004487	-0.253783624	-0.155987112	-0.217352505	-0.054769387	-0.22093864	0.199983169	0.109276076	0.039998519	-0.06652558	0.079721957	-0.061964805	0.004675084	0.047554477	0.019144345	0.04378985	-0.004712326	-0.044428441	0.094748149	0.064381348	0.15045869	-0.065876517	0.024828404	0.025733693	0.066543481	0.050308255	-0.038980178	0.030459236	-0.122070393	-0.019629628	-0.038649915	-0.04787004	-0.049542195	0.027594785	0.057506319	-0.03373765	-0.037290776	-0.062636513	-0.029435101	-0.007322776	0.130387296	0.001877628	0.091578993	0.030886616	0.011136535	0.061024899
605	25	238	1.007984005	0.534694501	-0.106720349	-0.122705238	-0.045301251	-0.017399066	-0.004883662	0.111722386	-0.00353073	-0.070889923	0.019358894	-0.157643111	0.101587578	-0.034136079	0.091760671	0.043963808	0.078109948	-0.05747466	-6.17E-05	-0.024531504	-0.046795737	-0.071596573	0.025798104	-0.058977503	-0.053503334	-0.041091069	-0.072030558	-0.017905068	0.005757325	-0.002504537	-0.004757652	0.02611617	0.056230593	0.036365299	0.023368303	-0.02881439	-0.116986068	0.027528509	0.066718375	0.013577403	0.005974213	-0.040223807	-0.075216522	0.00556424	0.099302823	-0.055936901	-0.009621705
606	25	239	0.719930053	0.975666385	-0.140410628	0.239296863	0.005205367	-0.305697053	-0.038893168	0.094760048	-0.096779039	-0.043435985	0.182892841	0.124630539	0.066587925	0.089707908	0.164446212	0.010090925	0.11087643	-0.104312951	0.046424478	-0.001762823	0.062811335	0.093694553	0.022553428	0.03616531	-0.035289321	-0.013727897	-0.112701143	-0.052584349	-0.039791669	-0.088058826	0.022282471	-0.034210117	0.053582165	-0.060412642	-0.072736564	0.08809553	0.081325896	-0.014630833	-0.059838783	0.046630502	0.068917927	-0.053238939	-0.014398025	0.013748517	-0.008590912	0.024635423	-0.016421782
607	25	240	0.681163011	0.733077134	-0.014278943	-0.035414187	-0.051022513	-0.297625002	-0.114855662	0.381697958	0.039134746	-0.165687826	-0.277765352	-0.100798365	-0.074470771	-0.099888537	0.10590576	0.158220697	-0.111337926	-0.18430079	0.182493029	0.027671917	0.217142724	0.33391296	0.21228903	0.066913276	-0.101603029	-0.003211684	-0.179165771	-0.137102686	0.270036862	0.057111585	-0.004723253	-0.103399984	0.269128708	-0.140736004	-0.028088061	0.130779551	0.151580577	-0.028934145	-0.019291457	0.124389071	0.129067581	-0.009483698	-0.007243696	0.022841384	0.116859495	-0.069932025	0.069909017
608	25	241	0.357929305	1.516912436	-0.163296205	0.333200171	0.296047113	0.013173716	-0.131459853	0.091344816	-0.057958059	-0.051061274	0.279166551	0.059440877	0.013819353	-0.005934444	0.25454041	-0.036144842	0.186459024	0.005976705	-0.004596326	-0.01031941	-0.115685359	-0.085932092	0.175265763	0.001082861	0.062719152	-0.104281991	-0.015274567	-0.035744948	0.224308216	-0.056847062	0.026837122	0.015777392	-0.049739463	0.02649019	0.051234649	-0.013916303	0.056113828	0.025875237	0.042088653	0.044932356	-0.105710283	-0.025041455	-0.101290138	0.138004491	0.04836743	0.160106706	0.017760601
609	25	242	0.575799505	0.82460515	-0.104183745	-0.022729836	-0.262741749	-0.169469758	0.046649798	0.18440368	0.140842424	0.025006582	-0.024879991	-0.106488519	0.037700546	0.018117675	-0.086758839	-0.003182888	0.135664867	0.044627278	0.002736612	0.092472903	0.184461769	0.004367821	0.147342282	0.09984559	0.106446611	-0.114865675	-0.0423422	0.06415229	-0.061956575	-0.16814927	0.029180727	0.126357777	0.064396369	-0.056733259	0.025050609	0.003767146	0.038380439	-0.003303769	-0.028436022	0.016937883	-0.001438475	-0.103784667	-0.12330734	0.094031003	0.085257762	0.005925057	0.013172946
610	25	243	0.963502194	0.475137574	-0.173776807	-0.078211084	-0.151840146	-0.031651196	-0.054640897	-0.005515932	-0.004990957	-0.052864822	-0.162313471	-0.087478594	0.060374481	-0.08377701	-0.03925573	-0.041396542	-0.112847202	0.061635265	-0.045206568	0.023915538	-0.054448054	-0.02516735	-0.081071042	0.011610539	0.105411027	0.103496945	0.057856875	-0.008470138	-0.043989056	-0.053938397	-0.068044452	0.110267546	-0.080432684	-0.088126266	-0.029390373	-0.053426977	-0.016363943	-0.098661573	-0.051525258	-0.023228184	0.017341152	0.031234016	0.122508325	0.003965377	0.034172067	0.012633333	0.039983713
611	25	244	0.347682365	1.258564712	0.145603526	0.108265456	0.289821225	0.028956595	-0.172774082	-0.022934352	-0.01500304	0.015549196	0.120876705	0.213077404	-0.062015898	0.103104702	0.051223027	0.018966477	-0.049646134	-0.098782706	0.065155028	-0.11459263	-0.241718882	-0.104917673	-0.067948377	0.002608882	-0.034971051	0.094795082	-0.026048947	0.108210144	0.070001053	0.120711156	-0.044049744	0.135714793	-0.099591043	-0.034976759	-0.042909383	-0.078783637	-0.025605723	0.04846568	0.02530074	0.002875043	0.056391899	0.012234196	-0.018063454	-0.016875045	0.039767947	-0.069032705	-0.127984941
612	25	245	0.208304031	0.898738224	0.478754728	0.312277231	0.026533202	-0.180712914	-0.254075659	0.2646737	-0.068228247	0.04484553	0.18089499	0.128654852	0.147100696	0.032924637	0.042944706	0.245360151	-0.031683398	0.111462536	-0.158301111	0.045429081	-0.190150627	0.113041901	-0.02772498	-0.006231999	-0.25577952	0.185293721	-0.031559818	0.045200625	0.158087272	0.071341513	0.058140744	0.154780662	-0.037187462	-0.097298419	-0.02457038	-0.076701322	-0.37370604	0.091095503	0.088257996	0.021978143	0.132555704	0.224590378	-0.029179031	-0.142310384	0.000970794	-0.182000939	0.068615457
613	25	246	0.352318642	1.37670459	0.085768736	0.148446777	0.339282398	0.329204957	0.161684979	0.004736185	-0.062641622	0.097833052	-0.028591798	-0.167868522	0.158884967	0.193722814	-0.307119015	0.0835385	0.034682901	0.081259354	0.330031589	0.015459873	-0.003992523	0.226141846	0.124478567	0.007432849	-0.026015081	-0.033606685	0.13027625	0.172572049	0.030689748	-0.127139327	0.041301713	0.06003922	-0.082758094	-0.04701927	0.058546952	0.056618475	0.142230061	0.059642599	0.035000947	-0.059601041	-0.020361802	-0.003749325	0.074244513	0.037060363	-0.176119081	-0.023130693	0.129450665
614	25	247	0.540900337	1.167149638	-0.133123127	0.255660407	0.182706545	0.080804147	0.248759966	0.000974169	-0.039679664	-0.141023924	0.022969264	-0.002378588	0.00852871	0.002903266	0.209031475	0.168380637	-0.00511164	-0.02306987	-0.054125126	0.086052819	-0.039385944	-0.049394436	-0.166755756	0.145592156	-0.002668295	0.022720803	0.092768795	0.031897831	-0.17756672	-0.042756235	0.030152098	0.11807041	-0.191396134	0.072962078	-0.024935004	-0.096980625	-0.029900919	-0.14728438	-0.189907115	0.102230225	-0.049829366	0.113041272	0.002801555	-0.056037952	0.01723441	-0.065007445	0.059984826
615	25	248	0.765095156	0.612000962	0.233360112	0.109831773	-0.135301288	0.079249211	0.091834249	-0.352166354	-0.134302889	-0.053831483	-0.055589886	-0.04376327	0.001211995	0.00398318	-0.160477048	-0.004831877	-0.115702659	0.012567563	-0.186251619	-0.06763515	-0.103039821	0.078658377	0.023379917	-0.023388871	0.131382732	0.036507257	0.101147	-0.008650497	-0.021910861	0.050871053	-0.013564773	0.015914658	0.043339721	0.082252272	0.111079769	-0.006855302	0.019923192	-0.024473404	-0.005309867	0.015975727	-0.112939157	0.074660687	-0.159074994	0.043088533	-0.065426958	0.074531426	0.161419773
616	25	249	0.63059588	0.458417421	0.690443285	0.332482177	-0.288870322	-0.039191749	0.188813885	0.156370389	-0.310633526	0.074052442	0.048813942	-0.032957994	-0.009988714	-0.061768202	-0.213503005	0.153824518	-0.107111742	0.027476864	0.072576157	-0.260307147	0.079317288	0.05457516	0.14598228	0.130799685	0.276285364	0.118820342	0.169932828	0.131626869	0.176753743	0.074144134	-0.103346601	0.256504485	-0.087620168	-0.054697812	0.093689118	0.025199738	0.051141764	-0.028034272	-0.121077971	-0.066171816	0.014118153	-0.01250498	-0.012763455	0.072926426	-0.060538839	-0.094674186	-0.14916549
617	25	250	0.93793691	0.550872392	0.009668219	0.069206481	0.129632902	-0.10789644	-0.074513652	0.128662199	0.019003334	0.063444261	-0.050166934	-0.032360686	0.058693022	0.017426008	-0.163321813	0.022318388	0.038425897	0.121336138	-0.034548972	0.043012882	-0.07703927	0.11184099	-0.019317571	0.01570927	0.028979208	0.077172423	0.150030471	-0.041615456	-0.091054704	-0.076066987	-0.017863823	0.062711922	-0.065369299	-0.031491261	-0.069957278	0.007414664	-0.044706426	-0.078503109	-0.112158332	0.053958848	-0.023859346	0.043050137	-0.06758955	0.007705811	0.048069068	-0.027738682	-0.054890685
618	25	251	0.62672821	0.902763242	0.210570471	-0.007642744	0.04742029	-0.001719542	-0.018002464	0.091341287	0.073612507	0.129833046	0.029297392	0.124027385	-0.182133496	-0.011240084	-0.111569789	-0.026339293	-0.074943675	0.014470277	0.017220603	-0.160509972	0.100249617	-0.028151879	-0.089525914	0.136243627	0.137697589	0.0549638	-0.026636092	-0.016305325	0.024988485	0.085493571	0.005689588	-0.11054201	-0.105058604	0.108894815	-0.002797424	0.051597621	-0.042936902	0.03492875	0.073174919	0.001825268	0.107137252	-0.040529836	-0.039117263	0.042658961	0.00356931	-0.020556475	-0.024361416
619	25	252	0.268835638	1.308523113	0.168439678	0.178026847	0.184849544	-0.541954808	-0.129619317	0.126166263	-0.110085158	-0.036304455	-0.061541407	-0.086850052	0.031565591	0.010066551	-0.12624934	0.182083723	0.117337306	0.036385887	-0.151706149	0.125314399	-0.111477563	0.147993846	-0.048195662	0.03539085	-0.103884602	0.126149607	-0.029315456	-0.121456448	-0.240777042	-0.078839177	0.027708078	0.047885335	-0.040841009	0.043171325	-0.143422465	0.077277116	-0.126346242	-0.141691207	-0.135409555	0.129247082	-0.067145687	0.079461311	0.011852668	0.006704819	-0.044531272	-0.044985842	-0.030229413
620	25	253	0.732552724	0.828758718	0.191512933	-0.151801355	0.094413473	-0.029161908	-0.209668949	-0.04683237	0.013181589	0.103478305	-0.125691366	0.062783221	0.053159926	0.194340257	-0.123956375	-0.014353361	0.115141074	0.104955632	0.025859676	0.076378396	-0.086380233	0.049437506	-0.045017793	0.065873593	-0.13122589	0.040481279	0.149186435	-0.018039355	-0.207828856	0.033133735	0.045428979	0.070736574	0.128441679	-0.015050744	-0.08576156	-0.013136027	-0.08230383	-0.034456778	0.085065541	-0.022024292	0.139840298	-0.158177602	0.060124066	0.019632016	0.08356915	0.038183929	-0.066882185
621	25	254	0.47617865	0.804780785	0.103487956	-0.280327987	-0.441776407	-0.183824279	-0.211913086	-0.084402938	0.160236973	-0.169569892	-0.306944278	-0.14014667	0.008910487	-0.119203895	0.050298672	0.01975039	-0.052394493	-0.184274305	-0.064921452	0.177174725	0.151278133	0.388396901	0.05278401	0.09132341	-0.083695243	0.072976224	0.02683213	-0.129650228	0.028195222	-0.06660084	0.182370004	-0.103200844	0.182332247	-0.142050579	0.035411991	0.149111861	0.041134921	-0.04044449	-0.128994482	-0.005823421	0.055000822	0.072924149	0.006687463	-0.024541941	-0.029742918	0.047577336	-0.082045877
622	25	255	0.955557119	0.340850477	0.257695432	-0.12682261	-0.356761947	0.032147537	0.015921963	0.09716757	0.022917474	0.036375968	-0.059812045	-0.035134746	0.032910923	0.005625062	-0.050039799	0.010261481	0.031025733	0.128447216	0.108214236	-0.004571316	-0.050728911	-0.021452105	0.033300407	0.096132989	-0.050439992	-0.00581819	0.048772533	0.066351431	-0.030278126	-0.057114195	0.018208306	-0.042471379	-0.07097444	-0.069430711	-0.08322465	-0.001340618	-0.01806435	0.027902818	0.099552528	-0.063212912	-0.046053006	0.055920953	0.011690311	-0.067070368	-0.052531678	0.07814338	0.050496117
623	25	256	0.295261657	1.001340448	0.580745911	0.014014857	-0.098175053	0.076640278	0.144528789	-0.17768236	-0.065074294	0.086552537	0.023075084	-0.156274548	0.041278381	0.063407575	-0.323581972	0.02442381	0.046087708	0.183502728	-0.099058734	0.045448671	0.155282575	-0.115498661	0.180260578	0.121752909	0.121241777	-0.128293105	-0.079038141	-0.08192328	0.09443276	0.128232083	0.017850687	0.005878141	0.001187269	0.055693383	-0.009775064	0.122390829	-0.167163156	0.064187706	0.071104299	-0.066465858	0.007907653	0.051678796	-0.075540868	-0.081423824	0.021186306	-0.028296564	0.105304959
624	25	257	-0.033673043	1.206851695	0.837697899	0.282383808	-0.222480823	-0.070736297	0.132592397	-0.034570278	0.006881184	-0.004398651	-0.0030199	0.02216909	-0.115876753	0.167820599	0.018623125	0.150295181	0.076054325	0.015867802	0.170654194	-0.018325605	0.010389999	-0.007413755	-0.09336816	-0.083410459	-0.030270018	-0.025444043	-0.190345828	0.116847839	0.167591289	-0.019790789	-0.22251251	-0.132291889	-0.063707388	0.073885137	-0.08793049	0.017335483	0.064046565	-0.048818171	0.063444896	-0.0653319	0.040862509	0.031907369	0.036839216	0.000358511	0.098238047	0.062495223	-0.052329956
625	25	258	-1.101414603	2.005105618	0.91517178	0.391346239	-0.297541893	-0.23860475	-0.327232815	0.541229141	0.118675216	-0.161882788	-0.158877493	-0.105135404	0.320953341	-0.481696938	0.208245938	0.176085438	-0.351190174	-0.138650549	-0.183035135	0.161017492	0.168746841	0.185039741	0.086890305	-0.027766895	-0.064071824	-0.022516181	-0.295773124	-0.010392928	0.041768695	0.090321381	0.054179164	-0.312424497	0.336228244	-0.265049757	-0.083781089	0.125177737	0.246727933	0.157340596	0.04187165	0.17915991	0.061543394	0.083125352	0.118541421	-0.142624219	0.091547223	0.07401938	-0.086089233
626	25	259	-0.119262033	1.556250895	0.377009082	-0.133491013	-0.269818803	-0.010442142	-0.121183541	-0.455823487	0.077363536	0.082092481	0.168237371	-0.009971863	0.188339606	-0.044775009	-0.205971054	-0.125506742	0.014698223	-0.181645833	0.159474877	0.037456448	-0.011846014	0.254463055	0.172678944	-0.116204393	-0.027496097	0.046366105	0.070032079	0.012210397	-0.057516424	-0.005558026	-0.033977583	-0.088656262	-0.032124962	-0.07428047	-0.003028361	0.159990461	-0.071060891	-0.056564079	0.02660162	-0.0059934	0.1473115	-0.02705238	0.013779453	-0.001901901	-0.085598243	-0.049157689	0.207691946
627	25	260	0.292628982	0.939564066	0.447906463	-0.184100834	-0.10283024	0.07673087	-0.016062643	-0.077553358	0.123108052	-0.033846735	-0.064684101	-0.112628583	-0.123282614	-0.076799239	-0.074393897	0.096174012	-0.110489236	0.021305006	0.167722443	0.009137461	-0.119333855	0.033425583	-0.026603871	-0.007979605	0.015101678	-0.09382769	0.102154181	0.079882875	0.038493632	-0.015207566	-0.025159097	-0.00803085	-0.028699229	-0.004911465	0.117267518	-0.017766882	0.02254304	0.07966348	-0.095514031	-0.089595365	-0.047368675	0.134649006	-0.05871487	-0.014492598	0.066707654	-0.082416427	0.072344161
628	25	261	0.673742672	0.940365486	-0.174339894	-0.026992072	0.171254396	0.315128592	0.012510945	0.114614744	0.203524746	0.019367116	-0.011434115	0.035659932	0.082801925	0.005171302	0.194132104	-0.080832861	0.060272515	-0.178790267	0.054582196	0.020209415	0.066431757	0.01381854	0.07887976	0.060469297	-0.05746954	-0.008768676	-0.043194498	-0.043324636	0.230470172	-0.061200285	-0.004001873	0.004427407	0.016102786	-0.133771701	-0.034975238	0.010963726	-0.085236495	-0.040968458	0.085685433	0.100413721	0.04117831	0.057369486	-0.107121501	0.096706354	0.121753303	0.07353357	-0.002838728
629	25	262	0.751660837	0.78726595	0.095827792	-0.070576498	-0.16300148	0.000977516	-0.197541015	-0.138710399	-0.066302077	0.053299064	0.062222495	-0.060659071	0.025297381	0.066699987	-0.016359545	0.002485009	0.026995658	0.026434328	0.080534321	0.051090317	-0.086783859	0.049009826	0.012020181	-0.053387296	-0.007715836	-0.059031747	0.114178983	0.096698378	0.140712072	0.115534712	0.085389846	0.028650168	-0.175602941	0.045138116	0.089032236	-0.007881391	0.002989885	0.017342578	0.012634302	-0.063944762	-0.032974319	0.002892917	-0.067346284	0.09546884	0.026402413	0.023011929	0.005465482
630	25	263	0.566439253	0.960716178	-0.068168907	0.025564758	0.002561386	-0.195032176	-0.027246104	-0.114680426	0.119767832	-0.007597394	-0.033055294	-0.078290041	0.185692622	0.108778821	-0.058625339	-0.03311426	0.13084152	0.037825128	-0.080463442	0.052623001	0.075746874	0.047543697	-0.012585136	0.059083453	0.051488478	-0.065244442	-0.00671977	-0.051345487	-0.071456118	0.09106905	0.022400991	0.062970225	0.038488101	-0.077581619	-0.013599131	0.02135512	-0.12733083	0.052529659	0.092049052	0.065873609	-0.055624602	0.11271894	-0.023006555	-0.119423752	-0.000385078	0.017918653	0.117379915
631	25	264	0.085194171	1.495206321	0.4483267	0.204389094	-0.094235692	-0.424173321	-0.259452576	0.134821779	-0.072860764	-0.001249374	0.10649001	0.286062785	-0.263407497	-0.011909074	0.169383166	-0.194432022	-0.066798714	0.016354408	-0.034417362	0.054130643	-0.025421336	-0.088571669	-0.114522916	0.155570828	0.093309103	0.054440981	0.154443561	-0.032675662	-0.065248594	0.015071942	0.019156146	-0.195937326	-0.168410057	0.144257264	-0.019537733	0.0430074	0.156702292	-0.044854815	-0.056668279	-0.070985233	0.093478474	0.023132458	0.057787536	0.017980851	0.056418937	0.012805558	-0.141651589
632	25	265	-0.102954872	1.544395103	0.96526034	0.058520962	-0.105874951	-0.044351985	0.145829665	-0.036746294	0.163604022	-0.148274684	-0.008421173	-0.01512656	-0.247677042	-0.053379292	-0.018857302	0.118719454	-0.005578073	-0.157606618	0.124764437	-0.042874595	0.077708167	0.153044486	-0.123996138	0.029114156	-0.161651499	0.062270512	-0.135478012	-0.054760953	-0.179411113	-0.069899416	0.044313909	-0.180439962	0.040944347	-0.110908809	-0.071016539	-0.036594316	-0.058365728	0.032555978	-0.03850255	0.193255895	-0.013190314	-0.041355434	-0.09216159	0.019330324	0.047363441	0.122246492	0.049513295
633	25	266	0.102130555	1.911376639	-0.547739724	0.017778779	-0.075355865	-0.374369165	-0.187266981	-0.092470641	-0.075978141	-0.298223222	0.197276655	-0.030201989	-0.107673159	-0.216215972	0.320896697	-0.129231171	-0.043724145	-0.210730355	-0.2193748	-0.00174777	-0.011835683	0.009641328	0.190234238	0.126538859	0.136204994	-0.110649458	-0.163825835	-0.09943914	0.021769135	-0.079055808	0.171945367	-0.069720576	0.051117192	0.137298214	0.071788229	-0.031542367	0.072157295	-0.038025943	-0.118446451	0.002678008	0.014397952	0.056559041	-0.072732629	0.004795104	-0.004701379	-0.05166793	-0.029641484
634	25	267	0.348884181	1.394759851	-0.203998691	0.098846903	-0.114367137	-0.32543885	-0.129698232	-0.090430692	0.030354005	-0.107178454	0.103089469	-0.086025666	0.055332332	-0.216831829	0.213070445	0.143996119	0.293932051	0.051936205	-0.090506319	0.201802715	-0.005967749	0.032640594	0.130089724	0.208526337	-0.043310365	-0.090869485	0.010442721	-0.068238497	-0.090642895	0.117675298	0.042911315	-0.003843492	-0.062104938	0.027448046	-0.092986149	0.022302409	0.030133523	-0.06616252	-0.062358677	0.109316861	-0.073389404	-0.02665553	-0.021895513	0.008746673	0.088401053	0.047071288	-0.034368085
635	25	268	0.612428981	1.160387208	-0.157973561	0.011679502	0.007086996	-0.255261804	-0.006638936	-0.00016573	-0.014672868	-0.147724499	-0.019763638	0.012526826	-0.05680936	0.065124129	0.248409224	0.074566376	0.106488172	-0.00709734	0.054838023	0.131400914	0.011485651	-0.083506926	-0.030040725	0.115321074	-0.053834759	-0.070055015	-0.153010487	0.023774797	-0.021777823	-0.047432008	0.025910749	-0.020793861	0.03831598	-0.031340693	-0.048634967	0.010635102	0.028143631	-0.015538795	-0.066870571	0.015499632	0.056615145	-0.008567731	0.088910179	-0.037730427	0.038065659	-0.008789101	-0.032841793
636	25	269	0.253664081	1.35655347	0.084318956	0.085897005	-0.004835804	0.136088874	0.089702374	0.023214047	-0.03188107	0.116880755	0.066194554	-0.04278693	0.012079225	-0.042059521	0.000843686	-0.088216922	-0.029249284	-0.110697075	0.053474875	0.031020951	0.14124738	-0.075794618	0.11272872	-0.017920374	0.05826899	-0.056343704	-0.028399073	-0.003814314	0.00522462	-0.04683848	0.085186919	0.006413942	-0.093969851	0.085689167	0.042089941	0.144806723	0.063667225	0.016165915	0.061550336	-0.070317979	0.020616734	0.031562994	-0.000156344	-0.112218887	-0.099204141	-0.00803188	-0.040905113
637	25	270	0.2609316	1.134577243	0.009094848	0.066016183	-0.135859553	0.329610811	-0.103552514	0.247653971	0.144423433	-0.041516185	0.019532333	0.108312561	-0.084806206	-0.22087583	0.095475655	-0.110770019	-0.151809415	-0.041470352	-0.009235029	0.022967954	0.04735499	0.142084957	0.12499951	0.014951921	-0.114763924	0.033475027	0.125603884	-0.099068699	-0.046267487	-0.14048236	0.045954992	-0.053285324	-0.03299442	-0.035259578	-0.00677596	-0.04082411	0.014176263	-0.045070123	0.022240021	-0.04202188	0.006235726	0.091555838	0.059142649	0.114231674	-0.056195714	0.149905021	0.013528138
638	25	271	0.618074634	0.949112304	-0.172806798	-0.057433553	-0.010560255	-0.028693238	-0.111234863	0.204745782	0.078408993	-0.05492425	-0.029685686	-0.057174043	-0.021457119	-0.127652156	0.159553693	0.083853149	0.11710509	-0.162068193	0.124523436	0.126559377	-0.059850506	0.100501884	0.173470501	-0.041897069	-0.227596201	-0.012840643	-0.118944806	-0.032332035	0.043333133	-0.013861584	0.014399386	-0.124794475	0.179098258	0.02759994	-0.083189153	0.069948281	0.018959504	-0.033670399	0.022040656	0.050858988	0.084536426	0.008694698	0.038023869	-0.051763936	0.073792869	-0.11839526	-0.057452528
639	25	272	0.481097212	1.330013327	-0.394814662	0.130768482	0.414363461	-0.142825706	-0.220915404	0.251239999	0.139331456	0.104227963	0.108608156	0.077390637	0.00990097	0.072628476	0.031119712	-0.040967492	0.027489664	-0.004308092	-0.082837137	0.12479275	0.07125849	-0.083756876	-0.03964483	0.038921399	0.034236245	-0.050746055	-0.069721601	-0.034531413	-0.020596333	-0.092120752	0.093552428	-0.066704303	-0.029030137	-0.039147905	0.031043254	-0.026547961	-0.061055152	-0.016503313	-0.015023326	-0.012875386	-0.080954769	0.186320256	0.078587738	-0.082076595	-0.148389842	-0.073007986	0.129940343
640	25	273	0.472400206	1.013558762	0.207687619	-0.028830155	0.088951189	0.288178427	-0.148555713	-0.081043219	0.068904845	0.128155601	-0.064754718	0.054386358	-0.198762461	-0.048350217	-0.113290741	0.000464056	-0.074416176	0.060783956	0.024793799	0.047558528	-0.07057939	0.113153	0.026674991	0.151884037	0.125025117	-0.008490089	0.245390038	0.089944957	0.082685459	-0.151623863	0.16279934	-0.080265782	-0.025179447	0.016124947	0.046552008	0.112516593	0.070213584	0.071037322	-0.075830294	-0.048246375	-0.067619372	0.077691313	0.003678102	-0.141938056	-0.128908098	0.024492322	0.016030189
641	25	274	0.262712869	1.402390063	0.125839848	0.018829766	0.012451279	0.093522515	-0.07192526	0.021426459	0.012893245	-0.130230774	0.069792325	-0.146973799	-0.003743728	-0.073310025	-0.00344206	-0.082624964	0.018000634	0.029771672	-0.062953471	-0.042724862	-0.026029591	-0.02376005	0.120538244	0.039701778	-0.059455493	-0.091945874	0.051022185	-0.035837047	0.076125431	0.077697781	0.030640712	-0.192242131	-0.036885616	0.091272153	-0.055628885	-0.088272211	-0.080828445	-0.03233651	0.048596488	-0.008184596	-0.072130071	0.036407191	-0.004371438	0.105620269	0.08353053	0.047300145	0.122894623
642	25	275	0.896322768	0.930066334	-0.407522099	-0.039787655	0.094013178	0.172330146	-0.149906252	0.058754842	0.094682357	0.067993485	0.224632165	-0.02036766	0.030518382	0.082662464	0.143387616	-0.084436684	0.269302486	-0.052650632	0.12001526	0.107263602	-0.033418296	-0.083855545	0.205970068	-0.126057791	-0.01126818	-0.245184821	-0.055256494	0.062703521	0.208374954	-0.050480885	-0.023675856	0.055734326	0.119024122	0.023665475	-0.021892652	0.015468037	0.028656278	0.063268544	-0.019936474	0.050552094	-0.082095678	0.007493172	0.040857501	0.001658681	0.013767039	-0.047756348	-0.014273817
643	25	276	0.58070981	0.951521191	-0.034101013	-0.237736623	-0.079458806	-0.185923649	-0.412206592	-0.097380719	0.097061295	-0.020158001	-0.069157552	0.200809457	-0.033596438	0.043262955	0.049729778	-0.081357408	-0.055244308	-0.102891582	-0.150916074	0.087998917	-0.046288821	0.107576489	0.081418323	0.075189441	0.092704645	0.081329455	-0.120149405	-0.081895652	-0.081335173	0.122827042	-0.037579809	0.01321929	0.079506672	-0.065752981	0.037843406	0.012784261	-0.001511554	0.0332337	0.033693041	0.04703404	0.018657183	0.096539219	0.055010608	0.023733041	0.02023199	-0.045152378	-0.036454694
644	25	277	0.684983682	1.108294857	-0.177834878	0.160684329	0.161130948	-0.224708279	-0.202185025	0.127417458	0.020816458	-0.03127074	0.252567313	0.114249187	-0.033813254	0.056221243	0.095443834	-0.051965115	0.184035868	0.065034063	-0.118132167	0.124805013	-0.118371379	-0.158828335	0.041931998	-0.026655437	-0.075311389	-0.093193688	-0.060090708	-0.116635015	-0.094314301	0.029070021	-0.022526982	0.009256718	-0.123848729	0.019598591	-0.254564901	-0.027146931	-0.00310677	0.003195914	-0.082119978	0.136255004	-0.153324471	0.057758025	-0.132795518	-0.00476419	0.158924547	-8.27E-05	-0.175422528
645	25	278	0.316825575	1.501041044	0.105489043	0.121124928	0.063525265	-0.061443434	-0.00525361	-0.278615066	-0.027473319	-0.091682526	0.129751954	-0.156813859	0.150757241	-0.058625804	0.036093772	0.025278986	0.095556166	-0.207621743	0.184647479	-0.012496842	-0.003328939	0.075963867	0.156268561	0.068101847	-0.028243966	-0.094213637	0.071173886	-0.032154203	0.046612325	-0.041139989	0.016536102	-0.123505997	-0.053547892	-0.036973874	-0.114785633	0.146767011	0.0264374	-0.105968548	-0.032636935	0.133353231	-0.026833277	0.05259124	-0.037294616	0.047508068	0.038861658	0.062561263	0.0656727
646	25	279	0.379211388	1.272961637	0.387571161	0.074653685	0.18177625	-0.072789244	-0.114215475	0.074426327	0.12932523	0.097340744	-0.000147602	0.043918804	-0.318196499	0.174626709	-0.085601512	0.120881341	0.074388008	-0.027721799	0.329087179	-0.064074293	0.068224399	0.067266146	-0.094206166	-0.076369774	-0.081539418	-0.044920407	0.033938491	0.009986653	0.194726267	0.075050816	-0.076055268	0.058902051	-0.109193951	0.040938413	-0.012539778	0.052328112	-0.108061909	0.02963956	-0.002690111	0.009098666	0.016245006	0.017529033	-0.119246556	0.201409169	0.192023325	0.021666676	-0.070565
647	25	280	0.332504371	1.118433737	0.315767374	0.173463652	-0.220295623	0.138062093	0.181502798	0.450947306	-0.102532373	0.136200175	0.124348573	-0.084851338	0.118566033	-0.191634114	0.02328894	-0.099648875	0.043894414	-0.042908276	0.051699492	-0.022313069	0.084230052	-0.069421017	0.157428932	-0.036543091	-0.078585455	0.090600984	0.04031501	-0.096261481	0.229800417	-0.138472635	0.019121029	-0.06620006	-0.016604241	-0.250083413	-0.071375748	0.099203342	-0.013879498	-0.072102595	-0.047779205	-0.090293511	0.064804713	0.159892035	-0.097892822	-0.077510108	-0.151539716	0.082803091	0.198852786
648	25	281	0.889398838	0.498120608	0.013864436	0.104479059	-0.167714659	0.119117775	0.123988928	0.282611169	0.086095484	0.062811174	0.156224119	0.009876364	-0.279836564	-0.173445562	-0.134917353	0.052477531	0.002727992	-0.025826982	-0.064814746	-0.115872244	0.299453937	0.022778356	0.047886603	0.043674639	0.032094489	-0.012280005	0.058636358	-0.124270955	0.062507871	-0.097188629	0.084481308	-0.083452794	0.086823688	0.002184497	0.108330399	-0.067017637	-0.18600509	-0.05409453	-0.136404135	-0.122793204	-0.057715562	0.089043503	-0.008362629	-0.000290166	0.029244044	-0.079044537	-0.10382228
649	25	282	0.912347645	0.745096608	-0.219672316	-0.195696564	-0.097994662	0.119116227	-0.150106538	-0.091646885	0.088394197	0.047856607	0.054395198	-0.033132691	-0.029508008	-0.039364782	0.007055612	-0.040059041	0.139358508	0.009869219	-0.017035301	0.078305023	-0.013485243	-0.003547198	0.055880217	0.085867862	-0.002838819	-0.060556144	0.020865412	0.021717971	0.039864546	-0.026503294	0.071190557	-0.064863146	0.055160573	-0.059777612	-0.023127672	-0.02408726	-0.047395412	-0.059537063	0.011543183	-0.005652833	0.026200396	0.000866529	0.107416958	-0.071073169	-0.008337702	-0.081043704	0.03658487
650	25	283	0.439535145	0.876885505	0.703096469	0.406637849	-0.353966569	0.184947656	0.043990192	0.054677111	0.256667445	0.039666023	0.029297807	0.116635408	-0.045535125	0.207356565	-0.065291405	-0.137008169	0.077389686	0.04598245	0.042624435	0.044500846	0.241978325	0.099348675	-0.131651097	-0.213262995	-0.107991906	-0.131557793	-0.118054704	-0.038401522	-0.06305515	-0.059610611	-0.073522262	0.150091696	0.0407457	-0.110743475	0.026353966	-0.047159909	0.127582814	0.071850149	-0.040659666	-0.01143227	-0.040106003	-0.097971311	0.063034234	0.175334394	-0.164539448	-0.017383293	0.03173181
651	25	284	0.0340736	1.479353989	0.228295262	0.198654905	-0.063272708	-4.33E-05	0.010602756	0.070958288	0.288194942	0.054402388	0.216458603	-0.061106041	-0.063382228	-0.203530897	0.133245202	0.060270558	0.197932141	0.238005419	0.000461911	0.149894297	0.132050787	-0.228339666	-0.03817159	0.249811837	-0.041579057	-0.271961341	0.007497373	-1.01E-06	-0.260297075	-0.186594238	0.107053024	-0.100052881	0.037210826	0.070897447	-0.096286091	-0.130625201	-0.13139957	0.041220995	0.003112232	0.066179601	-0.07530384	0.047381404	0.166274336	-0.01507432	0.014989344	0.034196475	-0.038384736
652	25	285	0.013912395	1.792662211	0.58565953	0.835598087	0.623768161	-0.17011713	0.198709594	0.287431098	-0.267789146	0.196399789	0.324029598	0.30220217	-0.138998946	0.005879796	-0.252145453	0.096509758	-0.163789059	0.042285417	0.030311591	-0.250035525	0.047131363	-0.07951806	-0.068651667	0.183701038	-0.009457636	0.18564058	0.067301153	0.068295788	-0.504664098	-0.128794759	0.074118173	0.004672674	-0.037497839	0.117542147	-0.159964915	-0.063927654	-0.233055379	-0.198879709	-0.145054662	0.031343701	0.074902974	-0.066773855	0.046294356	-0.186600125	0.068034869	-0.166967278	-0.121630113
653	25	286	0.118371672	1.259752822	0.455861433	-0.385563282	-0.303904815	0.032739469	-0.259398601	-0.247908604	0.343162882	0.179718158	0.038174833	0.037199831	-0.491674154	0.005405078	-0.304393735	0.0046405	0.173919639	0.070330094	0.152384319	0.137329475	0.114603835	0.185651558	0.026730427	-0.052736036	-0.010440035	-0.179155428	-0.098378193	0.097766462	-0.035128814	-0.164243166	0.054061574	-0.120060656	0.185892121	0.001380742	0.031568268	0.020864188	-0.172776665	0.021395172	-0.020221636	-0.033660461	0.010737124	0.047515682	0.095550644	-0.069204917	-0.01477123	0.014332505	-0.031291983
654	25	287	0.79311338	0.745946074	0.232358006	-0.192620745	-0.156853	0.058363567	-0.03671865	-0.070229528	0.159130122	0.006120675	0.047208943	-0.133157997	0.03993929	0.123198502	0.001972432	-0.020812424	0.158886952	-0.040357218	0.070517907	0.063484579	0.023039023	0.052072716	-0.116774073	-0.069156961	-0.033133001	-0.049057735	-0.01558923	0.014875472	0.083902416	0.046853555	0.02156577	-0.114387013	-0.090486342	-0.05757441	0.005689296	-0.052619478	-0.113629989	-0.041495685	0.038751042	0.078466327	-0.013051538	0.021497967	0.044011617	-0.096054431	-0.04788211	0.005813667	0.094217122
655	25	288	0.628125539	0.92621859	0.424852445	0.562066585	-0.027344614	0.060470258	0.359617016	0.243033611	-0.260689908	-0.005771517	0.265882865	-0.119823711	-0.050123888	-0.188763048	-0.106927842	0.006258341	-0.073109438	0.171741015	-0.144143065	-0.277736396	0.089145579	-0.197613413	0.118252721	0.146153384	0.164543483	-0.037164759	0.207466011	0.008629139	-0.011538942	-0.112982649	0.113543605	-0.112834625	0.044076524	0.092765689	0.030163273	-0.118682866	-0.09726501	-0.002126975	-0.01495856	-0.041937928	-0.025129982	-0.008569554	0.031680191	-0.092396175	-0.039963768	-0.014587696	0.004033819
656	25	289	0.614219722	1.019857773	-0.112837977	-0.024752333	0.083513498	-0.051812928	-0.324847668	0.462948009	0.193333141	0.024454561	0.030519908	0.079962884	-0.209868455	-0.132635022	0.12877363	-0.119690267	0.014915357	-0.063652732	-0.125725211	0.03671084	-0.024647996	0.026686154	0.145625977	-0.015458607	0.02164978	-0.006841632	0.082741578	-0.069090796	0.034845783	-0.127890156	0.106303682	-0.020849654	-0.092705861	-0.065633361	0.047709583	-0.087794811	0.021176016	-0.030688754	-0.116947943	0.022592683	-0.188545169	0.21656771	0.083828179	0.17382534	0.041009752	-0.032076976	-0.043889996
657	25	290	0.373425135	1.404311943	-0.42215886	0.210034871	0.614726389	0.133673739	-0.221851099	0.066756882	0.19953389	0.031065175	-0.009581771	0.080080659	0.020937347	0.16411007	-0.085929959	-0.077950449	-0.039317442	-0.046092586	0.05963013	0.134355615	-0.18772115	0.257798455	-0.010719758	-0.125928179	-0.042734999	0.054927973	-0.024302496	0.125531271	0.283453803	0.044624194	0.125950412	-0.124127838	-0.044590885	-0.010322529	0.004899918	0.024131509	0.055051048	0.041935898	-0.029906336	-0.004442514	-0.05876794	0.139895429	-0.048982104	-0.112346365	-0.039173036	-0.082669329	0.045795969
658	25	291	1.025368014	0.576937085	-0.184054936	0.007400813	0.057830299	-0.056967829	-0.242304211	0.121353253	0.110022846	0.041672689	0.076484372	0.086086367	-0.075174835	0.107575908	-0.098975264	-0.074847749	0.053628783	0.133973576	-0.086712999	0.041416584	0.053989149	0.114069596	-0.080686115	0.038628206	0.030809909	-0.001426173	-0.052919301	-0.077460146	0.060772096	-0.042518505	0.061369735	0.000471101	-0.027474242	-0.025337129	0.037789341	-0.104806007	-0.060587295	-0.021821263	-0.088482022	-0.00906819	0.004789466	-0.019052485	0.028017814	0.028191034	0.033686144	-0.100558496	-0.037751862
659	25	292	0.402090038	1.175618962	-0.09568362	-0.129452516	-0.008250517	-0.03663098	-0.20319426	0.067966604	0.192760816	-0.163295917	-0.038884839	0.157456868	-0.277156677	-0.08012513	0.185082752	-0.170933051	-0.203516043	-0.146625493	-0.098065605	-0.026807148	-0.000179981	0.066123069	-0.180537233	-0.072440032	0.102887029	0.152888186	-0.081223893	-0.113297678	0.055707151	-0.191176788	0.05094074	0.064672164	-0.096760547	0.059759252	0.234341272	-0.158637707	-0.332818681	-0.046054567	-0.051169538	-0.163080144	0.088677631	0.077907088	-0.099556275	0.096586767	0.126205066	0.050132046	0.087464097
660	25	293	0.715760402	0.744034572	-0.086800308	0.013394516	0.105455967	0.146488304	-0.074047214	0.114961421	0.071558652	-0.003373496	-0.100903323	0.012198182	-0.100713597	0.047213766	0.068750715	0.172187234	0.051888903	0.042580427	-0.068632253	-0.017430359	-0.040189937	-0.068984613	-0.118119937	0.088720642	0.124563437	-0.037821315	0.078571136	0.092503966	0.18165274	0.041565468	-0.039754145	-0.021196353	-0.005313586	-0.045832705	0.027410495	-0.122200735	-0.010266857	-0.068737669	0.012582647	0.081821593	0.060921619	0.02994608	0.055510477	0.088567742	-0.052850304	0.038076705	-0.08178541
661	25	294	0.470678715	0.989875552	0.332574198	0.334812138	0.161392962	0.160162701	0.133921458	0.114764825	0.075314089	-0.012928737	0.051324844	0.022649018	0.198209498	-0.056531964	-0.017945093	0.053139926	-0.083021083	-0.127928652	0.013472267	-0.055906916	0.059404906	0.159438282	-0.06887343	-0.080176914	0.016037291	0.139123881	0.063890762	-0.101124135	-0.022392712	-0.156231397	0.004549112	0.078600541	0.02766182	-0.130511725	0.029550517	0.013255933	-0.080673319	-0.031573716	-0.083108349	0.043950116	-0.017913713	-0.044577345	-0.043144102	0.075153739	0.044017646	0.020998073	0.197148141
662	25	295	0.722364046	0.642879349	0.174001309	-0.164637704	-0.198421176	0.105586123	0.033337188	0.081873784	0.054832147	0.032142656	0.049552115	0.006117409	-0.1669673	-0.045559526	-0.038567316	-0.066694547	-0.090989612	0.090290447	-0.097862041	0.063656524	0.215948658	-0.05547023	-0.090821523	-0.053276783	-0.026993619	-0.036979306	-0.04211677	-0.10211842	0.001235107	-0.150502318	0.112258869	-0.088670893	0.051489203	-0.132218232	0.113525163	-0.051222138	-0.106261962	0.03800813	-0.010133499	-0.102667568	0.021013669	0.049975744	0.036236987	-0.018309115	-0.16328026	-0.041994189	0.154325122
663	25	296	0.521916106	0.924143928	0.04063669	-0.074527904	-0.034990981	-0.056490149	-0.179712309	0.254464239	0.181731317	0.102844839	-0.030963965	-0.069282472	0.121638373	-0.001465618	0.079174282	-0.008340114	0.152470181	-0.038533952	0.041781433	0.048565665	-0.067453859	-0.111652861	-0.011405527	-0.025962793	0.013903564	-0.124498306	0.011051565	0.110321815	-0.014620084	-0.059666453	0.108825423	-0.041009298	-0.046278752	-0.024769075	-0.150479388	0.057996188	-0.036570843	-0.097445551	0.015607339	0.161440451	-0.077295936	-0.107299849	0.021035379	0.068742353	0.086763508	0.056383874	0.15599999
664	25	297	0.780725172	0.491819322	0.380453154	-0.183913281	-0.035593205	0.006583639	0.062860414	0.008193892	0.006247839	0.105377604	-0.082370063	-0.091496788	0.105052808	0.110445446	-0.194473023	-0.01766152	-0.010545006	0.070532349	0.168830349	0.02113122	0.037095223	0.041802526	0.053715563	0.05098308	-0.034132545	0.014873737	0.137162642	-0.012191282	0.029774847	-0.009612872	0.124126551	-0.001381757	-0.074719249	0.026391864	0.098395003	0.029526955	-0.077066885	0.090091576	0.04833443	-0.088011526	-0.030958883	0.165040137	0.098372074	0.048241563	-0.060364339	-0.024853905	-0.040494899
665	25	298	0.151512264	1.438441571	0.521292359	0.047961822	0.699896269	-0.384301323	-0.343273283	0.146318807	-0.077592196	0.153218465	-0.274152083	0.035537013	-0.211821046	0.520912506	-0.282552642	0.043214853	-0.203909501	-0.021351461	0.333569301	-0.090999666	0.259128237	0.081464616	-0.215714244	-0.276334713	0.144308453	-0.170473765	-0.052233334	0.147700222	0.472034494	0.149364608	0.11073166	0.154842384	0.125418867	0.223229184	0.379045584	0.001543658	0.288205253	0.232069126	0.186450503	-0.159843697	0.069125596	-0.184399164	0.143047589	0.237612119	-0.10627729	0.152711668	-0.191292709
666	25	299	-0.232995985	1.450402055	0.254417001	-0.111857155	0.056435279	-0.05217147	0.093008015	-0.658895192	-0.173119886	-0.192525655	0.000695088	-0.077042359	-0.025293454	0.085670432	-0.09168692	0.220378169	-0.229225398	0.344178172	-0.326409083	0.432667291	-0.222038195	-0.12550636	-0.37165901	-0.047306871	-0.026058618	-0.095268613	0.178373702	0.104674793	0.049847991	-0.523233071	0.19483076	0.244343437	0.080792899	-0.13579315	0.309590336	-0.3652262	0.22236545	0.050219292	-0.019564409	-0.127989953	0.059729264	-0.06320331	0.119137016	0.233963779	-0.050918749	0.031985947	-0.035599445
667	25	300	0.543650955	1.058031773	0.148349209	0.015580706	0.098162446	0.028926332	-0.163316387	-0.217458692	0.070931663	0.118948427	0.059793645	0.149687333	0.057882458	0.312285736	-0.122024765	-0.101251178	0.129946798	-0.028389828	0.168803765	0.120910927	-0.002273354	0.203006715	0.02750568	-0.025201549	-0.016764145	0.020387132	0.048093772	-0.010009571	-0.039013271	0.021686529	-0.028504383	0.063251444	-0.055269689	-0.029671273	0.041161127	0.114907984	0.042138852	-0.079287324	-0.090685019	-0.031765162	-0.028303014	0.043993317	0.068369702	-0.027257325	-0.109927499	0.086640659	-0.00912882
[truncated: 428 more rows]
[truncated: 103 more columns]
