# Supplementary material for: Spectral phenotyping of embryonic development reveals integrative thermodynamic responses
Source: BMC Bioinformatics. 2021 May 6;22:232. doi: 10.1186/s12859-021-04152-1 (PMC8101172; doi:10.1186/s12859-021-04152-1)
Supplement: Supplementary file 6 — Additional file 6 Sample loadings for a T-distributed stochastic neighbour embedding (t-SNE) analysis performed on loadings from PCs1-50 from a PCA performed on hourly EPT spectra for Radix balthica cultured at 20, 25 and 30 °C. [file 12859_2021_4152_MOESM6_ESM.csv]

	Temperature	Time	X1	X2
1	20	1	45.14277751	-4.111057892
2	20	2	42.99506494	-7.667859662
3	20	3	29.00023509	3.824779752
4	20	4	28.63459842	8.585537265
5	20	5	45.0347497	-1.269640666
6	20	6	43.39006266	-0.175703962
7	20	7	58.02626994	-26.21905074
8	20	8	56.88709901	-15.05998835
9	20	9	46.6084104	-3.475420543
10	20	10	40.74475525	2.051561306
11	20	11	35.30167625	1.556832059
12	20	12	57.4180547	-14.07902921
13	20	13	38.76618805	-2.574272383
14	20	14	42.16957171	-0.830908581
15	20	15	51.15739323	-7.822770451
16	20	16	56.73171556	-11.70527246
17	20	17	35.73828084	2.592893272
18	20	18	43.50354524	-3.830117807
19	20	19	43.86929504	-9.362093605
20	20	20	54.33139387	-16.4748283
21	20	21	60.14547521	-14.14769943
22	20	22	35.7482764	-8.924807996
23	20	23	41.2148959	-11.58444945
24	20	24	39.01813724	-7.54932441
25	20	25	48.68614046	-14.08180491
26	20	26	52.96381267	-17.02199865
27	20	27	50.30873016	-13.05219935
28	20	28	40.32035829	-2.820103918
29	20	29	35.55251548	-6.85115015
30	20	30	43.97649643	-14.64099463
31	20	31	51.7825185	-11.43213748
32	20	32	39.66467808	-14.32371689
33	20	33	27.96390289	0.557797929
34	20	34	57.36909492	-22.85521257
35	20	35	33.71840547	-2.304002401
36	20	36	33.50354701	-3.649415384
37	20	37	38.11334171	3.302561432
38	20	38	24.81852361	-4.535532029
39	20	39	51.50871253	-3.698279573
40	20	40	62.95987382	-28.98291197
41	20	41	38.2587168	1.041445238
42	20	42	55.01067662	-15.78978687
43	20	43	50.50006421	-6.765072757
44	20	44	45.27847987	-5.798036764
45	20	45	33.80605146	5.199528287
46	20	46	55.84925792	-18.19453213
47	20	47	50.54577331	-7.628594854
48	20	48	63.46859593	-25.80905261
49	20	49	55.94321638	-20.0852588
50	20	50	50.44173874	-9.828013725
51	20	51	47.66704329	-8.230671924
52	20	52	35.94460575	-5.478562599
53	20	53	47.10150314	-5.020072515
54	20	54	53.15190493	-13.75328322
55	20	55	40.63114134	-9.019584798
56	20	56	39.5295321	-16.21339135
57	20	57	23.58451015	-2.39544135
58	20	58	37.40317304	1.59181827
59	20	59	42.88077676	-21.6241347
60	20	60	33.66372131	-1.222355608
61	20	61	47.03230172	-13.38453336
62	20	62	47.89622072	-12.24383284
63	20	63	48.38856837	-16.0680327
64	20	64	48.73166579	-13.67778241
65	20	65	56.10069557	-26.41895713
66	20	66	60.61190431	-19.06421295
67	20	67	47.09346124	-15.68870908
68	20	68	62.27550059	-21.25606395
69	20	69	45.32225984	-13.67382405
70	20	70	63.03773813	-23.9318663
71	20	71	40.48043822	-15.95208761
72	20	72	47.76173765	-19.92003466
73	20	73	50.05313044	-21.98971586
74	20	74	63.51811399	-21.32633415
75	20	75	63.82985594	-19.89820693
76	20	76	66.86859266	-33.23206589
77	20	77	64.88279004	-25.24616782
78	20	78	53.8032958	-24.16177926
79	20	79	48.1717113	-17.20382463
80	20	80	52.52944877	-26.71168454
81	20	81	71.47967647	-24.54403139
82	20	82	48.87888425	-29.61312562
83	20	83	65.75923685	-21.64787867
84	20	84	61.03550601	-17.25992273
85	20	85	64.55131451	-27.41583359
86	20	86	66.66449165	-24.25274945
87	20	87	34.53260156	-10.06311306
88	20	88	58.50556217	-16.99480067
89	20	89	57.44868027	-24.2618247
90	20	90	51.6834877	-24.28733664
91	20	91	67.42366851	-26.85157988
92	20	92	64.73958636	-31.201569
93	20	93	67.49112956	-29.06849883
94	20	94	52.05230778	-24.73785189
95	20	95	66.25059875	-27.98038533
96	20	96	55.12490512	-33.16494421
97	20	97	65.64543083	-29.04479275
98	20	98	53.02063638	-22.22697826
99	20	99	33.27175041	-8.585236659
100	20	100	58.44092226	-31.43887912
101	20	101	52.07746465	-20.87420371
102	20	102	68.61618782	-27.82048266
103	20	103	37.95334487	-15.24745196
104	20	104	40.99923326	-18.56452361
105	20	105	37.76511884	-17.95999308
106	20	106	25.50746626	-3.517072191
107	20	107	65.08073987	-20.65435277
108	20	108	65.06681897	-22.61286101
109	20	109	44.87283629	-23.98848952
110	20	110	55.97265258	-20.23069447
111	20	111	64.59977948	-20.21513296
112	20	112	62.08922645	-20.49789209
113	20	113	49.19757492	-24.45934338
114	20	114	67.23309287	-20.53126905
115	20	115	44.5903009	-18.51394872
116	20	116	66.33406315	-18.80991286
117	20	117	49.80696704	-5.654818344
118	20	118	41.53540982	-14.42290163
119	20	119	57.41385243	-6.680051296
120	20	120	56.95417347	-21.45773718
121	20	121	49.47766515	-20.61143994
122	20	122	54.73419991	-6.241430869
123	20	123	25.20328352	-3.453590802
124	20	124	45.66999329	-19.88683726
125	20	125	43.35705291	-17.25730204
126	20	126	30.54964482	-13.88828851
127	20	127	29.76162662	-3.769813343
128	20	128	28.83089042	-10.16134137
129	20	129	30.57738348	-13.93176082
130	20	130	-50.79802364	-5.871273075
131	20	131	30.55558139	-6.402604471
132	20	132	28.22478473	-7.402915425
133	20	133	51.00192259	-25.56933288
134	20	134	38.69517437	-9.649284223
135	20	135	35.7437443	-12.17337271
136	20	136	32.94375468	-14.96898475
137	20	137	67.03945305	-33.47492006
138	20	138	54.88109736	-13.77265506
139	20	139	39.68093556	-18.2997769
140	20	140	34.48031905	-11.39104216
141	20	141	45.75864531	-18.50519586
142	20	142	71.5198783	-24.51695728
143	20	143	48.84527899	-29.60713219
144	20	144	32.21606436	-6.592736131
145	20	145	60.97163277	-17.23239626
146	20	146	62.0545077	-25.17617612
147	20	147	42.15553289	-24.48602839
148	20	148	-39.04282576	-14.12305076
149	20	149	53.29415409	-6.324661284
150	20	150	29.5062343	2.536359694
151	20	151	47.23668145	-22.26626419
152	20	152	66.94833261	-26.54701311
153	20	153	59.67515087	-22.37492381
154	20	154	40.64655105	-22.04165557
155	20	155	38.27967207	-17.00299973
156	20	156	39.68007295	-18.75871359
157	20	157	55.08474138	-33.18505318
158	20	158	65.26738136	-29.14233342
159	20	159	25.54598307	-5.235911311
160	20	160	31.77461154	-9.430238666
161	20	161	58.40765787	-31.42212049
162	20	162	28.96241336	-4.513128814
163	20	163	39.63260785	-11.33722813
164	20	164	31.79909211	-7.569128978
165	20	165	31.69252152	0.363334062
166	20	166	34.98217082	-16.71708778
167	20	167	58.93653982	-9.571386029
168	20	168	51.34049212	-22.07705065
169	20	169	48.81286036	-22.33137105
170	20	170	44.98197477	-24.02897532
171	20	171	43.29720533	-19.57407264
172	20	172	52.06412871	-19.14465829
173	20	173	54.83624549	-14.90841946
174	20	174	49.1604668	-17.08927066
175	20	175	31.68109497	-10.71985155
176	20	176	45.46570713	-14.01202977
177	20	177	60.02194586	-26.29287293
178	20	178	59.10009716	-21.79572994
179	20	179	43.10946834	-0.510152979
180	20	180	65.42271336	-25.68132956
181	20	181	31.97980151	5.41413413
182	20	182	56.28882741	-24.64951804
183	20	183	41.98342486	-4.827883681
184	20	184	33.06362609	3.61384596
185	20	185	40.96252261	-5.803286694
186	20	186	40.06988667	-8.24715483
187	20	187	39.8636932	-4.346776177
188	20	188	42.10540403	-9.853604183
189	20	189	37.41274436	0.164607986
190	20	190	46.41821763	-17.13347098
191	20	191	50.60552904	-20.07754987
192	20	192	35.98190983	-8.929852613
193	20	193	43.20380972	-11.77762755
194	20	194	38.40901372	-8.666112345
195	20	195	39.93744871	-10.70441335
196	20	196	66.11609057	-19.17343962
197	20	197	47.84090253	-6.889870973
198	20	198	36.39326608	-11.21697859
199	20	199	26.0328154	-10.25895152
200	20	200	24.59501694	11.2197689
201	20	201	26.13812873	-10.22966838
202	20	202	45.19141358	-16.68483126
203	20	203	60.1442716	-24.34902279
204	20	204	38.63227106	-13.59518038
205	20	205	38.96129807	0.394123115
206	20	206	41.79985492	3.985722991
207	20	207	38.86521593	-3.235041865
208	20	208	51.58162483	-15.72425201
209	20	209	58.04302504	-20.21795548
210	20	210	38.7919011	-6.431304967
211	20	211	39.29930957	-1.554661931
212	20	212	41.04332383	-1.883656938
213	20	213	34.50424022	4.987951455
214	20	214	48.74616166	-2.472748854
215	20	215	34.08430502	-7.987986572
216	20	216	35.32312624	1.275838527
217	20	217	34.70750865	0.573617471
218	20	218	32.34993245	-1.551330276
219	20	219	27.6706846	4.66789662
220	20	220	31.81333259	4.877059792
221	20	221	30.55200658	3.942716266
222	20	222	33.68565915	2.593821755
223	20	223	28.87938855	3.859247578
224	20	224	64.12803063	-16.84737065
225	20	225	45.78228963	-4.542619779
226	20	226	34.67402861	4.1543518
227	20	227	31.71439883	2.519817168
228	20	228	53.76097805	-11.03968574
229	20	229	35.4894007	-3.591616866
230	20	230	27.3025079	2.714308258
231	20	231	38.63870292	-12.22364066
232	20	232	43.09608545	-16.0032835
233	20	233	-8.819800286	20.08292166
234	20	234	27.79345378	-4.738670427
235	20	235	36.84675785	-18.40127526
236	20	236	33.22664328	-11.27497904
237	20	237	48.59007595	-20.65113805
238	20	238	51.28657896	-5.96405894
239	20	239	44.67466329	-11.84432734
240	20	240	53.6976063	-29.01492185
241	20	241	52.62361557	-23.04035187
242	20	242	24.27767938	-5.113978463
243	20	243	50.701098	-17.6408695
244	20	244	-2.830894598	26.29965662
245	20	245	41.37684598	-11.56953029
246	20	246	54.13104976	-18.7431268
247	20	247	35.41787584	-2.901070646
248	20	248	35.97040177	0.843580826
249	20	249	24.33064058	-3.254644836
250	20	250	46.47541045	-11.82568958
251	20	251	29.54330864	0.881264113
252	20	252	-29.91899987	-5.318471997
253	20	253	29.20891464	-1.067675357
254	20	254	33.10684838	4.052736652
255	20	255	41.67406218	-6.732879953
256	20	256	27.53515404	-2.638035591
257	20	257	-6.238991002	12.50203555
258	20	258	29.99820501	4.863813947
259	20	259	31.3399644	-7.785305454
260	20	260	37.40054623	-6.28757393
261	20	261	30.57503299	-8.239864079
262	20	262	29.72161536	-5.898034754
263	20	263	40.90837511	-12.87388388
264	20	264	29.11613037	0.554892932
265	20	265	29.09125662	-7.263460976
266	20	266	43.39836739	1.537679694
267	20	267	34.24744279	-15.42961009
268	20	268	31.61169079	-5.357788269
269	20	269	42.0131769	-20.76407116
270	20	270	37.48643428	-4.400438826
271	20	271	41.23978781	-15.71277056
272	20	272	36.1774121	-14.33658324
273	20	273	29.82015631	-1.970106609
274	20	274	54.03170215	-20.63284821
275	20	275	51.40192206	-13.64034431
276	20	276	26.30571325	2.045839686
277	20	277	36.8821105	-13.63890069
278	20	278	37.14062952	-2.660186631
279	20	279	62.27366523	-27.74656479
280	20	280	38.71179063	-5.803725561
281	20	281	44.05199422	-3.188921005
282	20	282	37.59513923	-9.513278236
283	20	283	49.79228082	-21.69336626
284	20	284	55.64352492	-28.53909551
285	20	285	68.75979369	-29.25945431
286	20	286	50.96910706	-10.73479886
287	20	287	60.77626049	-23.18268454
288	20	288	33.85703186	-5.714322875
289	20	289	61.72219219	-33.52825467
290	20	290	57.03112116	-12.45151658
291	20	291	50.54704773	-14.20655073
292	20	292	36.95542334	-1.827051263
293	20	293	33.41556867	-12.86531778
294	20	294	59.06761692	-35.45389646
295	20	295	25.39244778	-1.342369883
296	20	296	27.90348505	8.832865382
297	20	297	42.44087812	-21.12898732
298	20	298	45.87657984	-6.253217803
299	20	299	49.19065864	-26.28740609
300	20	300	67.37584627	-24.22946524
301	20	301	63.60386633	-31.77429625
302	20	302	57.65592316	-26.94743526
303	20	303	65.83523415	-24.82579004
304	20	304	54.4750036	-24.71611995
305	20	305	53.45409415	-21.53606448
306	20	306	52.89297802	-26.15324548
307	20	307	60.58183347	-28.87406737
308	20	308	64.32817921	-29.05791864
309	20	309	66.24149432	-31.11709272
310	20	310	56.12544112	-15.90042233
311	20	311	49.89264349	-23.41931603
312	20	312	54.01376728	-26.4647464
313	20	313	52.39288506	-31.2117907
314	20	314	60.01117777	-30.70825294
315	20	315	54.94984558	-22.49475445
316	20	316	53.45476125	-12.85123458
317	20	317	62.52561379	-29.29768692
318	20	318	30.91922139	-4.995894109
319	20	319	45.83672202	-7.603890239
320	20	320	54.82050744	-22.96079173
321	20	321	49.22068017	-11.5271189
322	20	322	48.66257897	-18.72407863
323	20	323	68.01772293	-30.84690273
324	20	324	58.92561049	-27.7299036
325	20	325	65.60855093	-32.26556802
326	20	326	57.44702701	-24.88452212
327	20	327	58.84574377	-24.02197857
328	20	328	61.95898181	-31.06711005
329	20	329	64.24229249	-29.7143579
330	20	330	44.49944474	-15.30993163
331	20	331	50.48000485	-14.82915952
332	20	332	59.20152026	-20.62449114
333	20	333	40.32031059	-14.31906391
334	20	334	39.22149878	-13.06519692
335	20	335	53.25240885	-15.55979233
336	20	336	50.07228121	-15.64261022
337	20	337	50.0515179	-11.47715037
338	20	338	46.09987209	-14.5566487
339	20	339	36.94112564	-9.518941028
340	20	340	47.77138695	-11.69211041
341	20	341	63.4050434	-24.33066968
342	20	342	48.65616937	-2.917054702
343	20	343	57.3834661	-18.95265321
344	20	344	61.51827765	-22.13026617
345	20	345	55.68454026	-28.50125732
346	20	346	57.58821319	-27.67349938
347	20	347	62.76024645	-26.86603232
348	20	348	61.18226493	-23.68130825
349	20	349	42.98666698	-13.50931335
350	20	350	61.64613921	-33.59479964
351	20	351	43.39194275	-0.997806952
352	20	352	52.47013147	-20.56131846
353	20	353	41.09123584	0.379857624
354	20	354	55.91935258	-30.01777319
355	20	355	59.03283408	-35.43663746
356	20	356	48.23536138	-10.06287075
357	20	357	42.68144675	-2.203654827
358	20	358	36.17152741	4.813750552
359	20	359	49.12102383	-7.870257213
360	20	360	44.9028394	-9.165591323
361	20	361	54.2423673	-9.516912983
362	20	362	63.36987119	-32.00009395
363	20	363	53.11743951	-9.453104749
364	20	364	52.63213633	-9.848389112
365	20	365	43.57079788	-5.784542297
366	20	366	37.39959231	-7.231178718
367	20	367	46.30496713	-10.31938524
368	25	1	-50.37424786	-15.36849928
369	25	2	-43.08570273	4.389682281
370	25	3	-40.95971063	3.868544697
371	25	4	-47.4704424	-10.53033595
372	25	5	-38.19384163	-3.682377052
373	25	6	-48.13179362	-4.234088696
374	25	7	-74.0932832	-12.14754434
375	25	8	-59.60542319	-6.893755318
376	25	9	-63.13654883	-1.410218078
377	25	10	-55.42814641	-22.40888605
378	25	11	-78.84805216	-8.880404135
379	25	12	-57.44664221	-22.41944569
380	25	13	-47.28347193	-11.5383152
381	25	14	-53.43012162	-17.87920171
382	25	15	-69.50068531	-26.7132763
383	25	16	-60.14545444	-18.45657177
384	25	17	-55.83892992	-20.95369789
385	25	18	-56.27403155	-23.21488159
386	25	19	-61.4365256	-15.72922392
387	25	20	-70.19485778	-20.06360269
388	25	21	-56.38692973	-20.0966698
389	25	22	-65.92918754	-23.48972851
390	25	23	-68.80235173	-25.39225212
391	25	24	-73.38884453	-22.3760339
392	25	25	-71.41950529	-21.11652556
393	25	26	-66.88652047	-20.60857937
394	25	27	-58.92013804	-11.56931575
395	25	28	-52.0650989	-13.70436313
396	25	29	-72.45831995	-6.009493417
397	25	30	-52.02205903	-15.87665958
398	25	31	-70.12318954	-24.59598914
399	25	32	-65.02804776	-16.05802094
400	25	33	-75.20066797	-19.68297005
401	25	34	-71.91800668	-16.86448921
402	25	35	-66.97838724	-26.57958992
403	25	36	-62.7800082	-14.22916131
404	25	37	-72.09624751	-25.27877175
405	25	38	-62.33958548	-15.9689358
406	25	39	-61.86907862	-19.56274662
407	25	40	-63.0915139	-20.12255562
408	25	41	-73.67171102	-18.38715596
409	25	42	-64.4783558	-17.97671626
410	25	43	-66.58547792	-5.159400034
411	25	44	-71.65978659	-14.10819938
412	25	45	-53.61160774	-22.74364545
413	25	46	-54.2120001	-14.38256562
414	25	47	-51.90492262	-11.72305985
415	25	48	-54.19211833	-10.1605122
416	25	49	-60.24741484	-22.19015293
417	25	50	-71.29564842	-9.462420489
418	25	51	-76.02808205	-12.74265121
419	25	52	-63.44534378	-4.856622823
420	25	53	-56.64553999	-17.56901978
421	25	54	-73.84302083	-9.039853002
422	25	55	-75.70857209	-14.92444458
423	25	56	-72.43605985	-20.04898337
424	25	57	-55.60104453	-19.35279249
425	25	58	-69.59610541	-15.11010423
426	25	59	-75.29306935	-16.9393507
427	25	60	-64.46858454	-11.84556122
428	25	61	-75.26515773	-15.45635639
429	25	62	-69.24222339	-19.19230792
430	25	63	-73.83744489	-15.09030673
431	25	64	-59.41639202	-15.56601743
432	25	65	-68.31875554	-18.1663141
433	25	66	-64.19836102	-2.130165315
434	25	67	-68.86032315	-18.48072751
435	25	68	-70.68114442	-19.18747501
436	25	69	-60.35935625	-10.95114031
437	25	70	-74.02260107	-6.977756182
438	25	71	-67.74821205	-11.20830836
439	25	72	-68.83624986	-16.4699245
440	25	73	-58.63799217	-29.16866395
441	25	74	-63.01164394	-3.389444839
442	25	75	-48.93142928	-2.72133557
443	25	76	-65.51878883	-17.96387315
444	25	77	-68.58940054	-10.14630939
445	25	78	-70.00356948	-16.41459676
446	25	79	-66.60301491	-13.31073156
447	25	80	-68.80301571	-13.67718101
448	25	81	-72.12181977	-2.096116086
449	25	82	-54.17453461	-2.222151209
450	25	83	-66.44810741	-0.68118224
451	25	84	-48.55611275	-6.626178953
452	25	85	-71.28570969	-1.443719858
453	25	86	-55.77601529	-10.00069085
454	25	87	-67.46146079	-14.21598031
455	25	88	-48.06836327	-6.692345177
456	25	89	-69.02030205	-14.05604044
457	25	90	-54.77760926	-9.867658106
458	25	91	-51.40570044	-7.159141587
459	25	92	-68.68620901	-4.37857877
460	25	93	-48.94781111	-8.537610031
461	25	94	-38.14481442	-5.12298586
462	25	95	-33.35458921	-8.344615244
463	25	96	-34.93431228	-9.282034556
464	25	97	-33.84947943	-5.270495598
465	25	98	-52.27593747	-0.83857326
466	25	99	-36.41512119	-5.05300134
467	25	100	-39.27717976	-5.924303987
468	25	101	-47.54785779	-7.144435539
469	25	102	-35.47179499	-5.573056027
470	25	103	-46.28022528	-5.337768154
471	25	104	-72.78343435	-16.12509942
472	25	105	-37.91493155	-7.452450695
473	25	106	-40.50040179	-7.461699146
474	25	107	-48.71337014	-20.97394885
475	25	108	-54.06187969	-5.328263393
476	25	109	-46.66572104	-10.65720442
477	25	110	-46.21549316	-8.683097015
478	25	111	-52.45202165	-7.048096106
479	25	112	-11.48474216	12.06065598
480	25	113	-40.80266352	-9.888168092
481	25	114	-51.93518191	-9.413191876
482	25	115	-34.72019618	-3.391925926
483	25	116	-34.75515167	-11.20644766
484	25	117	-42.79727823	-8.645590919
485	25	118	-69.7585521	-8.720745763
486	25	119	-31.64416654	-1.24795825
487	25	120	-37.84793731	-5.872986917
488	25	121	-33.11681986	-4.235292095
489	25	122	-32.61399385	0.436894113
490	25	123	-32.69603855	-5.284022265
491	25	124	-40.22534581	-4.003412179
492	25	125	-33.7643975	-2.889834963
493	25	126	-34.65370782	-8.292649175
494	25	127	-35.4188433	-2.784268693
495	25	128	-35.63471046	-10.22831462
496	25	129	-34.0862651	-3.687098359
497	25	130	-33.55616356	-6.346376876
498	25	131	-34.43871196	-10.11710649
499	25	132	-34.51961994	5.100903126
500	25	133	-40.35081282	-9.251906646
501	25	134	-32.79350146	-4.32361676
502	25	135	-36.9803287	-8.428556981
503	25	136	-63.62622476	-1.577209163
504	25	137	-38.17574209	-9.212442439
505	25	138	-39.02978672	-8.036899278
506	25	139	-36.89209825	-7.065549028
507	25	140	-35.53493562	3.161127366
508	25	141	-59.47854587	-1.989349799
509	25	142	-34.71669602	-6.505336192
510	25	143	-32.91549431	-1.634841719
511	25	144	-35.33157777	-4.324468496
512	25	145	-33.98164482	-4.649581785
513	25	146	-40.45590967	-6.171314159
514	25	147	-33.98099156	3.418904089
515	25	148	-36.30790202	-3.887877752
516	25	149	-45.19392392	-10.75013964
517	25	150	-36.36999457	0.893028917
518	25	151	-32.48734002	1.9706158
519	25	152	-10.85621958	13.11756292
520	25	153	-35.34630602	1.808158127
521	25	154	-43.48387748	-2.588142588
522	25	155	-44.22773069	-10.20606936
523	25	156	-42.84354134	-2.558660461
524	25	157	-36.2053659	3.211436521
525	25	158	-46.0905179	-3.215153498
526	25	159	-41.48227299	1.920446308
527	25	160	-37.73534179	-0.904128081
528	25	161	-49.79479168	-15.72407663
529	25	162	-49.93935117	-18.2003006
530	25	163	-64.32954208	-19.24238738
531	25	164	-43.28944637	-4.529463982
532	25	165	-66.67995553	-26.70735172
533	25	166	-66.98284577	-22.4146368
534	25	167	-71.38607795	-25.31034298
535	25	168	-40.0314921	-2.473837629
536	25	169	-56.20253934	-7.772279664
537	25	170	-40.68143393	0.043082048
538	25	171	-59.60170781	-17.39268142
539	25	172	-53.79652177	-18.93307083
540	25	173	-40.48117357	0.381348599
541	25	174	-57.69792531	-20.37949119
542	25	175	-52.7066884	-19.09226148
543	25	176	-39.2284171	0.864260426
544	25	177	-53.01360123	-11.81870474
545	25	178	-39.0317534	0.361483487
546	25	179	-57.23788275	-22.88012528
547	25	180	-54.96002141	-20.23357581
548	25	181	-37.65994778	0.287155807
549	25	182	-35.06551106	-0.03168815
550	25	183	-42.97390244	0.319469575
551	25	184	-64.40408349	-9.994958217
552	25	185	-59.49729032	-22.12451771
553	25	186	-62.56669563	-12.91584155
554	25	187	-56.32321917	-18.17613726
555	25	188	-48.88237301	-4.467622269
556	25	189	-67.14101602	-18.81410949
557	25	190	-47.56521504	-8.152413581
558	25	191	-62.52051978	-17.69349535
559	25	192	-40.80069354	-2.525832098
560	25	193	-55.31446496	-13.92851681
561	25	194	-47.11511829	-1.332656246
562	25	195	-36.03430831	5.753455888
563	25	196	-36.86445742	-1.559190947
564	25	197	-54.98944395	-15.1305224
565	25	198	-73.20296539	-8.616233446
566	25	199	-43.3512735	-1.136523143
567	25	200	-57.9400577	-12.12310528
568	25	201	-57.89674382	-16.01706309
569	25	202	-57.63625181	-15.35678217
570	25	203	-58.63354701	-29.16851637
571	25	204	-62.01487098	-18.02546658
572	25	205	-48.13906557	-15.82855947
573	25	206	-45.45503942	-15.93340587
574	25	207	-63.01637054	-23.14290124
575	25	208	-48.27856803	-1.912211856
576	25	209	-71.63809435	-15.51336368
577	25	210	-53.6213726	-16.60232032
578	25	211	-48.94242936	-15.45536468
579	25	212	-37.76505933	2.764963267
580	25	213	-43.90849592	1.374169653
581	25	214	-34.819687	1.594294175
582	25	215	-38.39261451	-2.334492655
583	25	216	-57.27445175	-5.23949833
584	25	217	-61.32167402	-20.77961892
585	25	218	-66.11148101	-9.53748132
586	25	219	-53.62660308	-13.55185789
587	25	220	-39.29013588	5.943774262
588	25	221	-52.43876592	-8.68491857
589	25	222	-38.09556463	5.374207304
590	25	223	-41.99719402	2.611301184
591	25	224	-65.21225014	-5.687011577
592	25	225	-57.90308041	-11.35331048
593	25	226	-59.41861676	-2.685906387
594	25	227	-46.32252526	-2.738703627
595	25	228	-67.27712124	-6.973098492
596	25	229	-55.86692081	-11.93201968
597	25	230	-35.37171735	-1.898992619
598	25	231	-50.5872367	-8.195342433
599	25	232	-48.05333804	-13.07711329
600	25	233	-65.13444062	-0.594525665
601	25	234	-57.4487426	-7.28779653
602	25	235	-64.65899083	-8.170585609
603	25	236	-55.98241133	-3.538204849
604	25	237	-33.60770829	-0.843929679
605	25	238	-52.67702391	-5.125833381
606	25	239	-65.6238632	-6.805849061
607	25	240	-59.58191061	-4.724197594
608	25	241	-68.61568459	-5.856964045
609	25	242	-61.70794724	-7.179000738
610	25	243	-48.59614479	-10.5435042
611	25	244	-69.03124051	-11.0204789
612	25	245	-78.8484264	-8.874969532
613	25	246	-69.07210717	-12.75762369
614	25	247	-66.47122324	-8.459243538
615	25	248	-55.84333552	-15.37833522
616	25	249	-57.36195652	-20.89381679
617	25	250	-54.80083099	-8.187818143
618	25	251	-63.57913624	-15.04045833
619	25	252	-71.36894691	-6.240001245
620	25	253	-60.45725892	-13.63431664
621	25	254	-58.14202446	-17.00650368
622	25	255	-51.05085867	-16.17477798
623	25	256	-65.76296264	-23.34047397
624	25	257	-68.94429535	-25.10293835
625	25	258	-73.78950545	-22.60987224
626	25	259	-71.53263226	-20.51710001
627	25	260	-65.2501214	-19.41050234
628	25	261	-61.59717487	-4.934016545
629	25	262	-59.1218435	-12.70134592
630	25	263	-62.57235598	-10.01519666
631	25	264	-75.29144523	-19.61861837
632	25	265	-70.19506906	-24.4310851
633	25	266	-70.16858887	-7.223018866
634	25	267	-69.20331472	-7.057894586
635	25	268	-66.00271071	-7.269942372
636	25	269	-70.48954512	-14.63596466
637	25	270	-66.63600883	-13.32189029
638	25	271	-60.52046221	-4.786068788
639	25	272	-67.86682605	-3.412575835
640	25	273	-64.24440256	-15.58917023
641	25	274	-70.88794907	-13.33664171
642	25	275	-62.56904043	-4.087264615
643	25	276	-62.02356101	-11.59353008
644	25	277	-66.3225042	-5.103805038
645	25	278	-70.47617141	-13.51938767
646	25	279	-72.0326823	-11.61546317
647	25	280	-63.20552942	-21.25190375
648	25	281	-49.12804153	-19.44139976
649	25	282	-57.39435003	-6.563772265
650	25	283	-54.87616484	-24.51880122
651	25	284	-73.18648196	-13.79961962
652	25	285	-76.01135029	-12.31114072
653	25	286	-68.69769402	-20.63389665
654	25	287	-58.45665923	-13.24081668
655	25	288	-60.20788236	-23.49639478
656	25	289	-63.29810853	-8.46091196
657	25	290	-67.97937884	-2.491131755
658	25	291	-54.58544721	-5.577222888
659	25	292	-66.60425493	-11.35538222
660	25	293	-60.16907466	-8.760786655
661	25	294	-64.66894431	-12.10949053
662	25	295	-50.69317158	-19.80748506
663	25	296	-62.58887039	-7.450905839
664	25	297	-52.7928354	-16.88956521
665	25	298	-72.63157435	-10.98847667
666	25	299	-71.50698901	-18.48721737
667	25	300	-66.21424698	-15.49505505
668	25	301	-52.15501003	-14.42497469
669	25	302	-65.71383794	-16.20816353
670	25	303	-50.92899973	-11.08976323
671	25	304	-50.34055416	-17.46258228
672	25	305	-59.83741119	-13.87439389
673	25	306	-51.60747008	-20.94667286
674	25	307	-58.27644834	-9.787657527
675	25	308	-55.20986044	-7.99967907
676	25	309	-64.76955562	-7.023040503
677	25	310	-34.92879489	-0.923776265
678	25	311	-61.02262949	-9.18335723
679	25	312	-67.69325169	-16.37561419
680	25	313	-49.72806854	-13.22684749
681	25	314	-69.81757984	-3.456213842
682	25	315	-50.10787626	-7.199630134
683	25	316	-44.97033132	-8.578290764
684	25	317	-54.04121378	-3.854899264
685	25	318	-38.37680469	-4.339301026
686	25	319	-70.13191368	-10.95916941
687	25	320	-65.00236808	-13.92146421
688	25	321	-32.62790748	-3.009408272
689	25	322	-47.05331117	-4.48537428
690	25	323	-65.98720949	-0.564875002
691	25	324	-49.84796862	-9.895291077
692	25	325	-37.31195407	-11.27269997
693	25	326	-51.79917803	-7.513145815
694	25	327	-51.73429113	-4.110783578
695	25	328	-55.95785928	-1.680729946
696	25	329	-40.09169743	-4.950543969
697	25	330	-54.64480056	-16.53291049
698	25	331	-42.32409732	3.366098558
699	25	332	-67.90217513	-8.790517368
700	25	333	-70.52561695	-5.053766809
701	25	334	-42.16982563	0.815970897
702	25	335	-45.73211596	-8.783163065
703	25	336	-44.76958384	-13.01632788
704	25	337	-65.4625412	-21.54917701
705	25	338	-53.03963564	-21.1180239
706	25	339	-45.56622558	1.747699666
707	25	340	-43.95989941	-6.787440109
708	25	341	-70.28934907	-2.205211098
709	25	342	-42.02780284	-6.361592025
710	25	343	-53.72342605	-5.279439418
711	25	344	-46.01699461	-6.712919998
712	25	345	-39.1465803	-6.661451064
713	25	346	-41.96403452	-0.557347692
714	25	347	-35.95447561	-6.882163583
715	25	348	-50.20935925	-1.716053996
716	25	349	69.24986452	-31.18317413
717	25	350	-39.77548361	3.644712503
718	25	351	-49.28645067	-22.55374116
719	25	352	-44.67594419	-0.652453235
720	25	353	-35.76104497	4.971961237
721	25	354	-46.19270421	-9.97090067
722	25	355	-37.17009069	-2.957735817
723	25	356	-31.60896175	-3.012188441
724	25	357	-45.29890865	-13.61668819
725	25	358	-34.55108687	3.554113734
726	25	359	-37.48990699	3.732725404
727	25	360	-37.11806951	4.533304259
728	25	361	-38.55781391	2.761959793
729	25	362	-41.62031122	-11.10735949
730	25	363	-43.01393469	1.598535173
731	25	364	-41.67274299	3.779463833
732	30	1	19.17642391	39.03480889
733	30	2	22.74788927	16.3172329
734	30	3	13.79495958	36.42337793
735	30	4	-9.109013811	33.46098706
736	30	5	19.15133798	39.02497015
737	30	6	4.60470034	41.78425966
738	30	7	6.507633721	33.96800303
739	30	8	13.24014236	26.69450493
740	30	9	13.69805555	24.87509018
741	30	10	15.71026391	25.96608284
742	30	11	10.94917499	28.79480283
743	30	12	13.22407156	22.97688685
744	30	13	12.33267051	32.73396602
745	30	14	12.61549681	28.67896114
746	30	15	12.14175294	25.86841222
747	30	16	17.31320149	32.24253977
748	30	17	-6.447533379	19.18812769
749	30	18	2.018906347	19.4671926
750	30	19	-7.823527679	17.7402288
751	30	20	5.859138949	24.39204159
752	30	21	9.57348781	13.07180169
753	30	22	-9.812332307	16.09680972
754	30	23	8.602879164	21.3827552
755	30	24	11.75757703	23.67577565
756	30	25	13.2176186	41.04128733
757	30	26	27.44127826	31.9660556
758	30	27	23.46607642	27.05758569
759	30	28	8.439683019	32.23626299
760	30	29	20.72554534	32.56244425
761	30	30	19.68557985	29.53642692
762	30	31	6.258007086	10.46533739
763	30	32	3.221672721	42.93425488
764	30	33	13.73673588	39.39417688
765	30	34	-6.635886949	31.65230889
766	30	35	1.106793972	27.83193318
767	30	36	4.135525625	22.64925547
768	30	37	23.0101396	32.16058525
769	30	38	1.818872396	22.92600879
770	30	39	7.648370964	21.06666759
771	30	40	6.493485843	28.87338708
772	30	41	-0.954506746	26.67619251
773	30	42	12.25782285	21.72563507
774	30	43	10.41973617	21.7293997
775	30	44	30.94860021	34.23280822
776	30	45	23.26763215	23.68670336
777	30	46	0.255339279	22.9925403
778	30	47	6.661861013	23.3614711
779	30	48	19.52852097	25.63038022
780	30	49	20.47018805	24.79078336
781	30	50	26.77900738	17.810405
782	30	51	19.65700906	13.22472581
783	30	52	17.03757374	30.24154434
784	30	53	25.70340804	27.30348681
785	30	54	4.460376129	14.70568619
786	30	55	11.22871542	20.97083177
787	30	56	23.13807922	23.40061878
788	30	57	11.53716596	18.89490868
789	30	58	14.67883122	16.90326512
790	30	59	4.798222792	14.68013983
791	30	60	23.51619689	31.22943082
792	30	61	23.69443743	28.28021158
793	30	62	26.83173417	25.13758697
794	30	63	26.52709755	17.18109214
795	30	64	22.17709508	30.43484596
796	30	65	29.34910341	25.20415579
797	30	66	29.98890069	25.90511292
798	30	67	25.12364035	27.18879409
799	30	68	14.97258309	13.62042699
800	30	69	22.41527275	25.69345411
801	30	70	-5.634447268	28.33189596
802	30	71	13.62552602	37.44567915
803	30	72	0.283934738	12.55416627
804	30	73	-70.74592528	-0.624342181
805	30	74	24.5499778	36.20247179
806	30	75	7.635689108	36.78068835
807	30	76	16.58597821	20.6170657
808	30	77	10.43131647	17.47047211
809	30	78	12.0052506	40.14223937
810	30	79	12.3837766	18.40092315
811	30	80	18.19760589	24.38034091
812	30	81	28.82417605	22.20742395
813	30	82	-38.55348859	-19.08976056
814	30	83	3.445222436	34.33589635
815	30	84	12.07667549	39.8360911
816	30	85	27.81721135	25.60753854
817	30	86	27.05279845	29.85948251
818	30	87	19.82562178	22.3407901
819	30	88	28.97428469	26.72501289
820	30	89	66.56229865	-17.83187562
821	30	90	15.53829338	16.57861982
822	30	91	19.30414125	27.23496594
823	30	92	8.824961481	35.18348622
824	30	93	28.45593086	31.01777219
825	30	94	26.21398088	26.72633215
826	30	95	9.050683072	24.50003971
827	30	96	24.24102415	25.14307748
828	30	97	16.15341262	24.91212971
829	30	98	27.54576953	28.33633533
830	30	99	25.02817571	31.70187226
831	30	100	22.1141814	26.44468058
832	30	101	0.710973957	21.28154722
833	30	102	21.61439106	20.39337563
834	30	103	20.65923327	20.5393038
835	30	104	6.155124922	10.61059738
836	30	105	-3.18304849	25.00896845
837	30	106	-6.777808865	32.98673957
838	30	107	8.344852205	23.87203465
839	30	108	7.131818081	35.26583059
840	30	109	20.09838141	13.22087411
841	30	110	21.47214971	26.76284011
842	30	111	19.03310438	13.2026375
843	30	112	18.15060746	13.68481506
844	30	113	9.509757245	25.12183072
845	30	114	2.900996565	14.29492619
846	30	115	17.50099819	13.99119197
847	30	116	0.012290833	19.89023052
848	30	117	2.58628152	17.77611365
849	30	118	3.153607171	20.80827872
850	30	119	20.70923057	26.18375199
851	30	120	1.630322305	26.33560661
852	30	121	23.96655015	28.90816361
853	30	122	20.75732437	22.01692832
854	30	123	2.444792208	32.95996923
855	30	124	1.512817749	37.21547538
856	30	125	4.254003983	20.79531544
857	30	126	20.99609717	27.67194498
858	30	127	18.47372207	30.36781882
859	30	128	-1.359334042	23.12111103
860	30	129	3.809852332	28.57442559
861	30	130	-5.597848637	28.54122394
862	30	131	21.28321533	17.66895576
863	30	132	-0.10566124	33.85622225
864	30	133	-2.324494852	29.21765726
865	30	134	-7.510168629	25.42213161
866	30	135	4.41650203	40.81309167
867	30	136	-7.912594171	26.23686166
868	30	137	12.49634377	42.10448554
869	30	138	0.231353302	35.84872416
870	30	139	-5.486824791	24.00716691
871	30	140	-6.614492805	22.64661935
872	30	141	-1.461798235	33.72778713
873	30	142	-3.351922881	38.86630908
874	30	143	-7.205066764	31.82289543
875	30	144	-7.3626846	23.62271761
876	30	145	-1.878046593	22.68043941
877	30	146	-5.904021184	22.96499362
878	30	147	-2.696806605	22.19488508
879	30	148	14.01552003	31.70023819
880	30	149	-3.805396875	17.51821176
881	30	150	12.20915739	11.31166863
882	30	151	6.133425227	17.74864485
883	30	152	-6.974003064	18.35132933
884	30	153	-4.074524288	18.2338125
885	30	154	-1.841922986	18.37659546
886	30	155	-6.562150009	17.60426756
887	30	156	-3.142688969	19.88596806
888	30	157	-7.289008424	15.69295277
889	30	158	-8.150271387	10.6207843
890	30	159	6.521918537	27.54602397
891	30	160	0.102633144	38.42452026
892	30	161	2.334293849	12.17549414
893	30	162	4.895180698	38.23257917
894	30	163	8.720931123	20.21363566
895	30	164	-3.338784043	38.86707826
896	30	165	4.673813707	38.31283244
897	30	166	-5.052396803	18.37733195
898	30	167	7.970753081	17.57651634
899	30	168	18.61644646	20.61726724
900	30	169	11.07122844	24.52228465
901	30	170	2.337403199	29.37035499
902	30	171	18.23141557	17.75709668
903	30	172	13.44225408	11.09884581
904	30	173	-4.483506268	16.41162072
905	30	174	-5.0256038	15.11003768
906	30	175	-5.533821335	15.8356147
907	30	176	1.335218647	15.09514986
908	30	177	-0.780657085	15.12318164
909	30	178	15.21093122	18.96272898
910	30	179	7.156503757	24.53179614
911	30	180	10.40218522	16.38625737
912	30	181	5.834449919	30.91134693
913	30	182	13.98975835	15.85961961
914	30	183	8.660437601	17.35211647
915	30	184	20.61212098	29.74761315
916	30	185	5.028081069	26.55681852
917	30	186	7.778628021	18.98625082
918	30	187	-6.610229522	20.03730855
919	30	188	19.3943849	23.49124493
920	30	189	23.72072027	22.56220166
921	30	190	5.597867535	19.45702995
922	30	191	12.17246871	32.86281191
923	30	192	5.315403964	25.44298715
924	30	193	6.480916993	34.53081866
925	30	194	16.42166587	31.89209584
926	30	195	21.34769537	28.3025152
927	30	196	4.851747903	17.30034912
928	30	197	4.661811766	33.86153509
929	30	198	3.180031818	32.30776397
930	30	199	9.116392181	11.81719121
931	30	200	14.24763414	40.52645015
932	30	201	30.41324207	33.91420574
933	30	202	6.886761482	26.31107489
934	30	203	20.20155223	33.94029316
935	30	204	27.58781287	31.8893445
936	30	205	26.56090242	28.02743964
937	30	206	8.422765734	32.3812528
938	30	207	18.83126695	25.64682188
939	30	208	26.23845383	22.73570244
940	30	209	-2.67902267	15.45480579
941	30	210	7.343731628	20.18577609
942	30	211	24.56203075	36.16175372
943	30	212	-0.582455881	30.43528242
944	30	213	12.90402188	41.43188988
945	30	214	4.409452729	27.7564095
946	30	215	17.61974167	27.98111602
947	30	216	2.398908547	22.66217004
948	30	217	0.240847853	25.00714105
949	30	218	6.533154252	30.04354325
950	30	219	0.074525908	25.83652949
951	30	220	16.21690615	14.62573751
952	30	221	19.85338026	27.48516079
953	30	222	31.13380218	34.32577899
954	30	223	6.779208367	31.06322405
955	30	224	22.69323354	33.45846943
956	30	225	0.834883109	37.15111706
957	30	226	25.68156331	28.93955609
958	30	227	1.508136015	24.39610398
959	30	228	8.479869098	26.09923902
960	30	229	-1.226957292	38.19410828
961	30	230	64.79917385	-33.56303489
962	30	231	4.263076296	26.49230129
963	30	232	4.844638137	21.51249754
964	30	233	0.374604325	8.758004016
965	30	234	7.188960423	22.26210853
966	30	235	18.18114989	23.92288481
967	30	236	29.24922786	20.47758232
968	30	237	11.64758823	22.97194128
969	30	238	-11.17214669	19.26217834
970	30	239	-1.575202666	16.34540857
971	30	240	-13.68995425	19.88652956
972	30	241	17.86737982	21.35930029
973	30	242	16.04674801	22.45038264
974	30	243	25.90940902	19.60538825
975	30	244	26.91243329	21.92815192
976	30	245	69.38415215	-30.2143214
977	30	246	6.817505056	14.60098077
978	30	247	15.74288105	23.26139556
979	30	248	-1.826446453	16.36881503
980	30	249	6.508092977	19.08506163
981	30	250	10.34987009	19.74795015
982	30	251	14.38568574	21.45656317
983	30	252	26.53335797	18.9538102
984	30	253	27.74330489	20.24176372
985	30	254	15.53054943	20.20506861
986	30	255	16.59338307	19.11846385
987	30	256	26.65070879	21.18535277
988	30	257	11.76374239	20.05478934
989	30	258	14.85835682	21.03601138
990	30	259	28.05498162	22.11789286
991	30	260	6.924781998	16.51067577
992	30	261	13.56306018	14.69464066
993	30	262	4.931949978	13.56280581
994	30	263	6.092713109	21.68353811
995	30	264	-13.63047263	19.83355768
996	30	265	6.111259363	20.48145467
997	30	266	21.90082019	23.80191333
998	30	267	11.13744084	17.10481373
999	30	268	0.448133485	20.62225268
1000	30	269	4.215896298	19.44280332
1001	30	270	25.0055746	24.92603628
1002	30	271	1.808417262	16.71391162
1003	30	272	4.014057263	18.46104321
1004	30	273	-4.125929935	22.55154331
1005	30	274	-6.784427082	25.09017633
1006	30	275	-4.708254346	21.66850792
1007	30	276	-9.406243198	15.2211078
1008	30	277	-7.999906717	18.48240692
1009	30	278	-6.711064561	13.78418477
1010	30	279	-8.177348063	10.90581256
1011	30	280	-10.47334785	16.96091553
1012	30	281	-14.41521094	13.37867721
1013	30	282	-1.94591326	28.83606173
1014	30	283	-10.7668246	21.40014022
1015	30	284	-10.77780353	21.87216499
1016	30	285	-9.711229928	18.48766718
1017	30	286	-9.873428667	14.3938935
1018	30	287	-8.729296621	14.8566543
1019	30	288	-8.334059355	15.36575507
1020	30	289	-8.822195185	12.99929501
1021	30	290	-10.57606656	14.00094984
1022	30	291	-7.156449736	13.50169314
1023	30	292	-10.20358658	15.03335431
1024	30	293	-9.224889085	16.52254259
1025	30	294	-8.748837151	21.44889255
1026	30	295	-12.61432143	16.20421994
1027	30	296	1.850247103	15.7282557
1028	30	297	2.01553778	31.4123401
1029	30	298	-2.962165971	13.64712594
1030	30	299	-8.600789246	17.56710848
1031	30	300	-0.16916661	12.29744248
1032	30	301	10.38946127	13.95366361
1033	30	302	-0.722543703	18.37160678
1034	30	303	0.194523648	17.72895849
1035	30	304	-12.32281343	18.50839461
1036	30	305	-11.36614266	15.16698308
1037	30	306	-4.136246042	11.89103376
1038	30	307	-12.68500128	14.19935353
1039	30	308	8.767546502	15.44082161
1040	30	309	9.508885354	21.35238505
1041	30	310	-8.183752413	31.69501926
1042	30	311	-8.788167886	31.83853871
1043	30	312	-2.777911034	20.18708998
1044	30	313	11.80219026	11.75898888
1045	30	314	13.00105581	20.44124837
1046	30	315	10.0054557	18.7819358
1047	30	316	-4.895067023	19.9388594
1048	30	317	-4.880482337	16.15415055
1049	30	318	13.71922177	19.53797871
1050	30	319	8.385840146	22.34194098
1051	30	320	10.00664374	22.96650079
1052	30	321	-8.156716098	14.25293769
1053	30	322	13.7956822	17.61405937
1054	30	323	13.13433501	16.26568401
1055	30	324	22.62466004	28.57536192
1056	30	325	17.35686212	26.7939738
1057	30	326	24.65437937	29.61983368
1058	30	327	16.27036699	27.66796751
1059	30	328	11.84658667	15.77932838
1060	30	329	4.621181816	31.04535748
1061	30	330	1.619015107	32.59476057
1062	30	331	2.35501448	26.90912709
1063	30	332	3.191597989	25.36110684
1064	30	333	3.642535467	24.02850701
1065	30	334	4.070280791	43.25742088
1066	30	335	8.446598	28.08206141
1067	30	336	3.159763849	33.80491079
1068	30	337	-4.141265928	24.4091295
1069	30	338	-1.493797003	33.71149905
1070	30	339	11.15725879	40.44627401
1071	30	340	-14.53679383	13.33532862
1072	30	341	22.13479672	17.07377699
1073	30	342	-10.79513551	25.73649911
1074	30	343	-10.21196332	24.91456285
1075	30	344	-10.30340024	25.15985221
1076	30	345	-0.496594499	30.42736665
1077	30	346	4.335895641	38.41630782
1078	30	347	3.297109139	42.84389163
1079	30	348	-11.04674709	17.24697903
1080	30	349	-3.247151039	18.09087557
1081	30	350	11.76923704	14.07105798
1082	30	351	-6.401793339	16.72399192
1083	30	352	4.804529027	25.33859425
1084	30	353	6.019179703	26.02469712
1085	30	354	5.370877455	23.07626015
1086	30	355	2.918112108	37.24487078
1087	30	356	11.98451882	28.65385471
1088	30	357	10.03122754	29.74294389
1089	30	358	11.49918984	26.62513851
1090	30	359	13.02309357	29.04912028
1091	30	360	10.75736897	27.49035852
1092	30	361	10.84437593	30.04875939
1093	30	362	15.85664067	28.19214096
1094	30	363	-5.852625873	31.39613224
1095	30	364	-0.567006321	24.67594614
