# Supplementary material for: Spectral phenotyping of embryonic development reveals integrative thermodynamic responses
Source: BMC Bioinformatics. 2021 May 6;22:232. doi: 10.1186/s12859-021-04152-1 (PMC8101172; doi:10.1186/s12859-021-04152-1)
Supplement: Supplementary file 7 — Additional file 7 Growth rate and total energy proxy trait levels for embryos maintained in different treatment temperatures. [file 12859_2021_4152_MOESM7_ESM.csv]

Temperature	TotalEnergy	Growth rate
20	48486.03694	161.8891858
20	42316.58525	152.8618838
20	37349.95288	166.3423985
20	30553.68183	176.1877216
20	32000.26162	155.0365093
20	40185.547	152.540421
20	33336.56182	160.7056539
20	38688.31363	154.6158367
20	25893.61392	174.4816677
20	38359.5572	170.2136756
20	31437.39077	151.7944103
20	33732.67951	159.7554573
20	36967.0789	164.988927
20	40704.80416	187.8130409
20	38905.2783	171.3565675
20	39632.57814	172.3918407
20	26128.4858	168.3338736
20	26636.9928	152.3900685
20	21987.53955	140.7822669
20	38040.79176	155.6239469
20	34451.73928	175.4624173
20	47466.24212	165.766541
20	28670.70602	157.6080882
20	35026.33907	178.2562199
20	43423.38782	166.5140409
20	34681.06983	169.8786223
20	41394.45893	177.1710758
20	39809.9408	177.8720732
20	34040.25435	182.9546707
20	45827.95423	178.6377038
20	45879.19852	162.2359051
20	46564.12166	170.588893
20	34767.94638	163.3045648
20	37646.35026	188.9911259
20	34240.85991	173.7502049
20	34718.14343	161.2445678
20	35784.74054	143.6805683
20	41848.16941	177.467324
20	40928.29608	176.1101766
20	32942.56481	169.3784849
25	108348.9194	262.7699023
25	111962.0236	255.001864
25	106759.0435	273.3872572
25	96194.90961	211.8627174
25	122659.6599	251.9441904
25	107267.4433	240.7977335
25	121922.4547	268.7630414
25	123746.7787	244.4413283
25	67455.13981	290.30483
25	85876.26403	242.6951432
25	99084.27363	261.8059973
25	65448.56885	232.7882688
25	83572.26145	236.1383865
25	128989.8032	240.5481571
25	100489.8054	213.9402257
25	86752.80375	264.2423916
25	88456.02556	234.5156309
25	63703.25893	249.2433582
25	67997.40963	258.7132899
25	125339.1608	223.9852699
25	98278.05135	232.3122095
25	92297.67986	280.2024043
25	78678.40716	232.5881277
25	73908.87692	243.3237053
25	81203.85421	214.6724895
25	97822.79327	258.6564814
25	73197.77852	259.5344312
25	47054.94938	211.4581521
25	51214.14309	145.9735623
25	99219.69607	253.377365
25	60191.69401	257.2292709
25	136233.063	204.9842936
25	84933.66696	248.9120269
25	93846.30401	234.6548294
25	92876.14716	247.8857946
25	83270.24287	265.1681878
25	63183.39626	161.8021625
25	128019.1854	245.7694355
25	137768.6061	215.5491398
25	112753.1764	244.1050713
25	121553.5432	268.9768474
25	99825.04244	233.2875121
25	64962.81884	254.5215464
30	25732.16031	303.3902861
30	21376.76814	272.085883
30	28370.43085	245.0036581
30	31273.32676	257.4989291
30	40757.43649	270.3584202
30	38581.16616	274.9681567
30	32416.33409	260.9472583
30	22952.44077	226.8959551
30	24996.48353	209.742397
30	28508.92728	263.8384431
30	22283.94927	244.4444385
30	16337.30968	252.3334086
30	26799.99802	221.1733405
30	28034.96998	225.3974058
30	36022.43115	280.9719153
30	33938.75868	266.5219508
30	31716.05945	348.4303841
30	27029.36873	234.8451867
30	35828.76555	230.313821
30	27252.44015	262.1361509
30	22659.59108	121.462805
30	23457.32948	233.5393342
30	28329.7053	242.284085
30	21017.22636	267.3996131
30	20272.50062	205.9192105
